# Supplementary material for: Inactivation of SARS-CoV-2 at acidic pH is driven by partial unfolding of spike
Source: Commun Biol. 2025 Jul 21;8:1082. doi: 10.1038/s42003-025-08514-w (PMC12280015; doi:10.1038/s42003-025-08514-w)
Supplement: Supplementary file 4 — Supplementary Data 1 [file 42003_2025_8514_MOESM4_ESM.xlsx]

## Sheet: Spike_peptides
Comparison (group1/group2)	Group	ProteinGroups	AVG Log2 Ratio	Absolute AVG Log2 Ratio	Pvalue	Qvalue	# of Ratios	UniProtIds	Genes	ProteinDescriptions	ProteinNames	# Unique Total Peptides	% Change	Ratio	Condition Numerator	Condition Denominator	GO Cellular Component	GO Molecular Function	GO Biological Process
pH2 / pH7	VGYLQPR	ADD001	-0.872636	0.872636	0.000304117	0.0328646	8	ADD001	NaN	Sino Biological 40589-V08H8	40589-V08H8	1	-45.3852	0.546148	pH2	pH7	NaN	NaN	NaN
pH2 / pH7	CVLGQSK	ADD001	3.2786	3.2786	0.000755485	0.0328646	8	ADD001	NaN	Sino Biological 40589-V08H8	40589-V08H8	1	870.415	9.70415	pH2	pH7	NaN	NaN	NaN
pH2 / pH7	SECVLGQSK	ADD001	2.44105	2.44105	0.00145871	0.0328646	8	ADD001	NaN	Sino Biological 40589-V08H8	40589-V08H8	1	443.036	5.43036	pH2	pH7	NaN	NaN	NaN
pH2 / pH7	SVVNIQK	ADD001	0.78907	0.78907	0.00148422	0.0328646	8	ADD001	NaN	Sino Biological 40589-V08H8	40589-V08H8	1	72.796	1.72796	pH2	pH7	NaN	NaN	NaN
pH2 / pH7	LQDVVNQNAQ	ADD001	1.70252	1.70252	0.00149384	0.0328646	8	ADD001	NaN	Sino Biological 40589-V08H8	40589-V08H8	1	225.469	3.25469	pH2	pH7	NaN	NaN	NaN
pH2 / pH7	QNVLYENQK	ADD001	2.51353	2.51353	0.0030053	0.0472262	8	ADD001	NaN	Sino Biological 40589-V08H8	40589-V08H8	1	471.014	5.71014	pH2	pH7	NaN	NaN	NaN
pH2 / pH7	ASFSTFK	ADD001	6.29382	6.29382	0.00407232	0.0559945	7	ADD001	NaN	Sino Biological 40589-V08H8	40589-V08H8	1	7745.64	78.4564	pH2	pH7	NaN	NaN	NaN
pH2 / pH7	ASANLAAT	ADD001	1.16436	1.16436	0.00529656	0.0647357	8	ADD001	NaN	Sino Biological 40589-V08H8	40589-V08H8	1	124.134	2.24134	pH2	pH7	NaN	NaN	NaN
pH2 / pH7	SNVFQTR	ADD001	2.16244	2.16244	0.00848902	0.0825388	8	ADD001	NaN	Sino Biological 40589-V08H8	40589-V08H8	1	347.672	4.47672	pH2	pH7	NaN	NaN	NaN
pH2 / pH7	FNSAIGK	ADD001	3.39544	3.39544	0.00900423	0.0825388	8	ADD001	NaN	Sino Biological 40589-V08H8	40589-V08H8	1	952.273	10.5227	pH2	pH7	NaN	NaN	NaN
pH2 / pH7	QFNSAIGK	ADD001	1.54132	1.54132	0.0106866	0.083966	8	ADD001	NaN	Sino Biological 40589-V08H8	40589-V08H8	1	191.06	2.9106	pH2	pH7	NaN	NaN	NaN
pH2 / pH7	ECVLGQSK	ADD001	4.88602	4.88602	0.0135682	0.0932812	8	ADD001	NaN	Sino Biological 40589-V08H8	40589-V08H8	1	2856.91	29.5691	pH2	pH7	NaN	NaN	NaN
pH2 / pH7	TGIAVEQDK	ADD001	12.1578	12.1578	0.0168039	0.104138	6	ADD001	NaN	Sino Biological 40589-V08H8	40589-V08H8	1	456843	4569.43	pH2	pH7	NaN	NaN	NaN
pH2 / pH7	IADYNYK	ADD001	-0.510464	0.510464	0.0183354	0.104138	8	ADD001	NaN	Sino Biological 40589-V08H8	40589-V08H8	1	-29.8003	0.701997	pH2	pH7	NaN	NaN	NaN
pH2 / pH7	VYSTGSNVFQTR	ADD001	-3.42138	3.42138	0.0189341	0.104138	6	ADD001	NaN	Sino Biological 40589-V08H8	40589-V08H8	1	-90.6661	0.0933387	pH2	pH7	NaN	NaN	NaN
pH2 / pH7	GSNVFQTR	ADD001	0.829112	0.829112	0.0250927	0.115798	8	ADD001	NaN	Sino Biological 40589-V08H8	40589-V08H8	1	77.6592	1.77659	pH2	pH7	NaN	NaN	NaN
pH2 / pH7	TGTGVLTESNK	ADD001	10.836	10.836	0.0257568	0.115798	6	ADD001	NaN	Sino Biological 40589-V08H8	40589-V08H8	1	182688	1827.88	pH2	pH7	NaN	NaN	NaN
pH2 / pH7	GIYQTSNFR	ADD001	-1.63821	1.63821	0.0271122	0.115798	8	ADD001	NaN	Sino Biological 40589-V08H8	40589-V08H8	1	-67.8744	0.321256	pH2	pH7	NaN	NaN	NaN
pH2 / pH7	TPPIKDF	ADD001	5.79322	5.79322	0.0289077	0.117772	5	ADD001	NaN	Sino Biological 40589-V08H8	40589-V08H8	1	5445.42	55.4542	pH2	pH7	NaN	NaN	NaN
pH2 / pH7	NQFNSAIGK	ADD001	2.07577	2.07577	0.0313416	0.120286	8	ADD001	NaN	Sino Biological 40589-V08H8	40589-V08H8	1	321.57	4.2157	pH2	pH7	NaN	NaN	NaN
pH2 / pH7	ALTGIAVEQDK	ADD001	-2.30613	2.30613	0.0338934	0.124276	7	ADD001	NaN	Sino Biological 40589-V08H8	40589-V08H8	1	-79.7798	0.202202	pH2	pH7	NaN	NaN	NaN
pH2 / pH7	ALNTLVK	ADD001	2.36888	2.36888	0.0376288	0.130872	8	ADD001	NaN	Sino Biological 40589-V08H8	40589-V08H8	1	416.54	5.1654	pH2	pH7	NaN	NaN	NaN
pH2 / pH7	LQDVVNQN	ADD001	2.20942	2.20942	0.038072	0.130872	8	ADD001	NaN	Sino Biological 40589-V08H8	40589-V08H8	1	362.491	4.62491	pH2	pH7	NaN	NaN	NaN
pH2 / pH7	DIADTTDAVR	ADD001	-0.899246	0.899246	0.0425092	0.132607	8	ADD001	NaN	Sino Biological 40589-V08H8	40589-V08H8	1	-46.3833	0.536167	pH2	pH7	NaN	NaN	NaN
pH2 / pH7	GINASVVNIQK	ADD001	7.65156	7.65156	0.0428341	0.132607	4	ADD001	NaN	Sino Biological 40589-V08H8	40589-V08H8	1	20007.1	201.071	pH2	pH7	NaN	NaN	NaN
pH2 / pH7	LADAGFIK	ADD001	10.4223	10.4223	0.0456476	0.135709	5	ADD001	NaN	Sino Biological 40589-V08H8	40589-V08H8	1	137121	1372.21	pH2	pH7	NaN	NaN	NaN
pH2 / pH7	FNGIGVTQ	ADD001	1.81688	1.81688	0.0517652	0.149847	7	ADD001	NaN	Sino Biological 40589-V08H8	40589-V08H8	1	252.32	3.5232	pH2	pH7	NaN	NaN	NaN
pH2 / pH7	DLICAQK	ADD001	-1.79444	1.79444	0.0593281	0.158246	8	ADD001	NaN	Sino Biological 40589-V08H8	40589-V08H8	1	-71.1717	0.288283	pH2	pH7	NaN	NaN	NaN
pH2 / pH7	IQDSLSSTPSALGK	ADD001	-1.51722	1.51722	0.0672075	0.158246	7	ADD001	NaN	Sino Biological 40589-V08H8	40589-V08H8	1	-65.0642	0.349358	pH2	pH7	NaN	NaN	NaN
pH2 / pH7	LQDVVNQ	ADD001	2.2234	2.2234	0.0703428	0.158246	8	ADD001	NaN	Sino Biological 40589-V08H8	40589-V08H8	1	366.991	4.66991	pH2	pH7	NaN	NaN	NaN
pH2 / pH7	NVLYENQK	ADD001	1.64437	1.64437	0.0843766	0.169533	8	ADD001	NaN	Sino Biological 40589-V08H8	40589-V08H8	1	212.611	3.12611	pH2	pH7	NaN	NaN	NaN
pH2 / pH7	GVYYPDK	ADD001	-0.482732	0.482732	0.0845541	0.169533	8	ADD001	NaN	Sino Biological 40589-V08H8	40589-V08H8	1	-28.4379	0.715621	pH2	pH7	NaN	NaN	NaN
pH2 / pH7	GSFCTQLNR	ADD001	2.32218	2.32218	0.0847664	0.169533	6	ADD001	NaN	Sino Biological 40589-V08H8	40589-V08H8	1	400.088	5.00088	pH2	pH7	NaN	NaN	NaN
pH2 / pH7	GDCLGDIAAR	ADD001	1.92709	1.92709	0.0987676	0.186196	8	ADD001	NaN	Sino Biological 40589-V08H8	40589-V08H8	1	280.288	3.80288	pH2	pH7	NaN	NaN	NaN
pH2 / pH7	DSLSSTPSALGK	ADD001	2.25172	2.25172	0.101235	0.186196	8	ADD001	NaN	Sino Biological 40589-V08H8	40589-V08H8	1	376.249	4.76249	pH2	pH7	NaN	NaN	NaN
pH2 / pH7	ADSFVIR	ADD001	1.34462	1.34462	0.101362	0.186196	6	ADD001	NaN	Sino Biological 40589-V08H8	40589-V08H8	1	153.963	2.53963	pH2	pH7	NaN	NaN	NaN
pH2 / pH7	NIDGYFK	ADD001	-1.0829	1.0829	0.111893	0.186548	8	ADD001	NaN	Sino Biological 40589-V08H8	40589-V08H8	1	-52.7921	0.472079	pH2	pH7	NaN	NaN	NaN
pH2 / pH7	VDFCGK	ADD001	-0.756003	0.756003	0.112808	0.186548	8	ADD001	NaN	Sino Biological 40589-V08H8	40589-V08H8	1	-40.7865	0.592135	pH2	pH7	NaN	NaN	NaN
pH2 / pH7	MSECVLGQSK	ADD001	-0.802004	0.802004	0.121435	0.186548	8	ADD001	NaN	Sino Biological 40589-V08H8	40589-V08H8	1	-42.6448	0.573552	pH2	pH7	NaN	NaN	NaN
pH2 / pH7	TGTGVLTESNKK	ADD001	5.85604	5.85604	0.125333	0.186548	8	ADD001	NaN	Sino Biological 40589-V08H8	40589-V08H8	1	5692.22	57.9222	pH2	pH7	NaN	NaN	NaN
pH2 / pH7	SASFSTFK	ADD001	0.632468	0.632468	0.126106	0.186548	8	ADD001	NaN	Sino Biological 40589-V08H8	40589-V08H8	1	55.0215	1.55021	pH2	pH7	NaN	NaN	NaN
pH2 / pH7	CYGVSPT	ADD001	4.48245	4.48245	0.126283	0.186548	8	ADD001	NaN	Sino Biological 40589-V08H8	40589-V08H8	1	2135.38	22.3538	pH2	pH7	NaN	NaN	NaN
pH2 / pH7	LQSLQTY	ADD001	-1.41269	1.41269	0.135583	0.187381	7	ADD001	NaN	Sino Biological 40589-V08H8	40589-V08H8	1	-62.4389	0.375611	pH2	pH7	NaN	NaN	NaN
pH2 / pH7	DGQAYVR	ADD001	-0.935593	0.935593	0.14275	0.189836	8	ADD001	NaN	Sino Biological 40589-V08H8	40589-V08H8	1	-47.7172	0.522828	pH2	pH7	NaN	NaN	NaN
pH2 / pH7	VTYVPAQEK	ADD001	1.25189	1.25189	0.147879	0.189836	8	ADD001	NaN	Sino Biological 40589-V08H8	40589-V08H8	1	138.153	2.38153	pH2	pH7	NaN	NaN	NaN
pH2 / pH7	NTQEVFAQVK	ADD001	-3.28264	3.28264	0.156117	0.19081	7	ADD001	NaN	Sino Biological 40589-V08H8	40589-V08H8	1	-89.7239	0.102761	pH2	pH7	NaN	NaN	NaN
pH2 / pH7	SNLKPFER	ADD001	-0.775515	0.775515	0.161932	0.190812	7	ADD001	NaN	Sino Biological 40589-V08H8	40589-V08H8	1	-41.582	0.58418	pH2	pH7	NaN	NaN	NaN
pH2 / pH7	KMSECVLGQSK	ADD001	10.2502	10.2502	0.188918	0.197915	8	ADD001	NaN	Sino Biological 40589-V08H8	40589-V08H8	1	121692	1217.92	pH2	pH7	NaN	NaN	NaN
pH2 / pH7	VQPTESIVR	ADD001	-0.492797	0.492797	0.199416	0.199294	8	ADD001	NaN	Sino Biological 40589-V08H8	40589-V08H8	1	-28.9354	0.710646	pH2	pH7	NaN	NaN	NaN
pH2 / pH7	ASVVNIQK	ADD001	0.200465	0.200465	0.199485	0.199294	8	ADD001	NaN	Sino Biological 40589-V08H8	40589-V08H8	1	14.9069	1.14907	pH2	pH7	NaN	NaN	NaN
pH2 / pH7	ALTGIAVEQ	ADD001	9.14951	9.14951	0.201094	0.199294	5	ADD001	NaN	Sino Biological 40589-V08H8	40589-V08H8	1	56690.5	567.905	pH2	pH7	NaN	NaN	NaN
pH2 / pH7	CYGVSPTK	ADD001	-0.214805	0.214805	0.249284	0.222931	8	ADD001	NaN	Sino Biological 40589-V08H8	40589-V08H8	1	-13.8337	0.861663	pH2	pH7	NaN	NaN	NaN
pH2 / pH7	STGSNVFQTR	ADD001	0.222163	0.222163	0.256222	0.222931	8	ADD001	NaN	Sino Biological 40589-V08H8	40589-V08H8	1	16.6481	1.16648	pH2	pH7	NaN	NaN	NaN
pH2 / pH7	TQLPPAYTN	ADD001	9.33649	9.33649	0.262187	0.222931	5	ADD001	NaN	Sino Biological 40589-V08H8	40589-V08H8	1	64549.5	646.495	pH2	pH7	NaN	NaN	NaN
pH2 / pH7	VTLADAG	ADD001	4.44336	4.44336	0.262245	0.222931	8	ADD001	NaN	Sino Biological 40589-V08H8	40589-V08H8	1	2075.63	21.7563	pH2	pH7	NaN	NaN	NaN
pH2 / pH7	HVTYVPAQEK	ADD001	2.52232	2.52232	0.263132	0.222931	7	ADD001	NaN	Sino Biological 40589-V08H8	40589-V08H8	1	474.506	5.74506	pH2	pH7	NaN	NaN	NaN
pH2 / pH7	SWMESEFR	ADD001	-0.961828	0.961828	0.278527	0.230361	6	ADD001	NaN	Sino Biological 40589-V08H8	40589-V08H8	1	-48.6594	0.513406	pH2	pH7	NaN	NaN	NaN
pH2 / pH7	NTQEVFAQ	ADD001	3.77597	3.77597	0.283654	0.230716	8	ADD001	NaN	Sino Biological 40589-V08H8	40589-V08H8	1	1269.87	13.6987	pH2	pH7	NaN	NaN	NaN
pH2 / pH7	VTQQLIR	ADD001	-0.278144	0.278144	0.287202	0.230716	8	ADD001	NaN	Sino Biological 40589-V08H8	40589-V08H8	1	-17.5349	0.824651	pH2	pH7	NaN	NaN	NaN
pH2 / pH7	QLSSNFGAIS	ADD001	7.96856	7.96856	0.290694	0.231712	5	ADD001	NaN	Sino Biological 40589-V08H8	40589-V08H8	1	24948.1	250.481	pH2	pH7	NaN	NaN	NaN
pH2 / pH7	EQGYIPEAPR	ADD001	-1.66178	1.66178	0.309356	0.241342	4	ADD001	NaN	Sino Biological 40589-V08H8	40589-V08H8	1	-68.3951	0.316049	pH2	pH7	NaN	NaN	NaN
pH2 / pH7	YGVSPTK	ADD001	-0.224806	0.224806	0.32794	0.247537	8	ADD001	NaN	Sino Biological 40589-V08H8	40589-V08H8	1	-14.429	0.85571	pH2	pH7	NaN	NaN	NaN
pH2 / pH7	GVLTESNKK	ADD001	9.16613	9.16613	0.338808	0.247861	8	ADD001	NaN	Sino Biological 40589-V08H8	40589-V08H8	1	57348.6	574.486	pH2	pH7	NaN	NaN	NaN
pH2 / pH7	RVDFCGK	ADD001	0.872983	0.872983	0.345347	0.249922	8	ADD001	NaN	Sino Biological 40589-V08H8	40589-V08H8	1	83.1445	1.83145	pH2	pH7	NaN	NaN	NaN
pH2 / pH7	PPEAEVQIDR	ADD001	0.569369	0.569369	0.355358	0.25219	5	ADD001	NaN	Sino Biological 40589-V08H8	40589-V08H8	1	48.3875	1.48387	pH2	pH7	NaN	NaN	NaN
pH2 / pH7	LMDLEGK	ADD001	-0.22061	0.22061	0.370615	0.255253	8	ADD001	NaN	Sino Biological 40589-V08H8	40589-V08H8	1	-14.1797	0.858203	pH2	pH7	NaN	NaN	NaN
pH2 / pH7	VTLADAGFIK	ADD001	1.03404	1.03404	0.387687	0.258458	6	ADD001	NaN	Sino Biological 40589-V08H8	40589-V08H8	1	104.775	2.04775	pH2	pH7	NaN	NaN	NaN
pH2 / pH7	LIANQFNSAIGK	ADD001	-0.666074	0.666074	0.520352	0.315028	6	ADD001	NaN	Sino Biological 40589-V08H8	40589-V08H8	1	-36.9781	0.630219	pH2	pH7	NaN	NaN	NaN
pH2 / pH7	PGQTGK	ADD001	-0.369253	0.369253	0.521228	0.315028	8	ADD001	NaN	Sino Biological 40589-V08H8	40589-V08H8	1	-22.5817	0.774183	pH2	pH7	NaN	NaN	NaN
pH2 / pH7	DLICAQ	ADD001	0.814866	0.814866	0.535549	0.317072	8	ADD001	NaN	Sino Biological 40589-V08H8	40589-V08H8	1	75.9134	1.75913	pH2	pH7	NaN	NaN	NaN
pH2 / pH7	QIAPGQTGK	ADD001	0.289692	0.289692	0.537483	0.317072	8	ADD001	NaN	Sino Biological 40589-V08H8	40589-V08H8	1	22.238	1.22238	pH2	pH7	NaN	NaN	NaN
pH2 / pH7	YEQGYIPEAPR	ADD001	-0.699159	0.699159	0.544808	0.317834	6	ADD001	NaN	Sino Biological 40589-V08H8	40589-V08H8	1	-38.4069	0.615931	pH2	pH7	NaN	NaN	NaN
pH2 / pH7	TTAPAICHDGK	ADD001	-0.308931	0.308931	0.641538	0.354619	8	ADD001	NaN	Sino Biological 40589-V08H8	40589-V08H8	1	-19.276	0.80724	pH2	pH7	NaN	NaN	NaN
pH2 / pH7	ASANLAATK	ADD001	-0.249457	0.249457	0.662298	0.360657	8	ADD001	NaN	Sino Biological 40589-V08H8	40589-V08H8	1	-15.8787	0.841213	pH2	pH7	NaN	NaN	NaN
pH2 / pH7	QYGDCLGDIAAR	ADD001	0.515208	0.515208	0.669381	0.362038	7	ADD001	NaN	Sino Biological 40589-V08H8	40589-V08H8	1	42.9201	1.4292	pH2	pH7	NaN	NaN	NaN
pH2 / pH7	YVGYLQPR	ADD001	0.316948	0.316948	0.671417	0.362038	7	ADD001	NaN	Sino Biological 40589-V08H8	40589-V08H8	1	24.5692	1.24569	pH2	pH7	NaN	NaN	NaN
pH2 / pH7	VGGNYNY	ADD001	0.375574	0.375574	0.698368	0.369329	8	ADD001	NaN	Sino Biological 40589-V08H8	40589-V08H8	1	29.7356	1.29736	pH2	pH7	NaN	NaN	NaN
pH2 / pH7	FNGIGVTQN	ADD001	-0.723855	0.723855	0.726465	0.376633	7	ADD001	NaN	Sino Biological 40589-V08H8	40589-V08H8	1	-39.4523	0.605477	pH2	pH7	NaN	NaN	NaN
pH2 / pH7	EIDRLNEVAK	ADD001	-0.167293	0.167293	0.789193	0.398216	7	ADD001	NaN	Sino Biological 40589-V08H8	40589-V08H8	1	-10.9488	0.890512	pH2	pH7	NaN	NaN	NaN
pH2 / pH7	HTPINLVR	ADD001	-0.11092	0.11092	0.895023	0.435631	7	ADD001	NaN	Sino Biological 40589-V08H8	40589-V08H8	1	-7.40027	0.925997	pH2	pH7	NaN	NaN	NaN
pH2 / pH7	VLYENQK	ADD001	-0.0862359	0.0862359	0.920024	0.441933	8	ADD001	NaN	Sino Biological 40589-V08H8	40589-V08H8	1	-5.80227	0.941977	pH2	pH7	NaN	NaN	NaN
pH2 / pH7	NSASFSTFK	ADD001	-0.0358892	0.0358892	0.956853	0.45368	7	ADD001	NaN	Sino Biological 40589-V08H8	40589-V08H8	1	-2.45696	0.97543	pH2	pH7	NaN	NaN	NaN
pH2 / pH7	VGGNYNYLYR	ADD001	-0.0144336	0.0144336	0.978203	0.461812	6	ADD001	NaN	Sino Biological 40589-V08H8	40589-V08H8	1	-0.995476	0.990045	pH2	pH7	NaN	NaN	NaN

## Sheet: nonSpike_peptides
Comparison (group1/group2)	Group	ProteinGroups	AVG Log2 Ratio	Absolute AVG Log2 Ratio	Pvalue	Qvalue	# of Ratios	UniProtIds	Genes	ProteinDescriptions	ProteinNames	# Unique Total Peptides	% Change	Ratio	Condition Numerator	Condition Denominator	GO Cellular Component	GO Molecular Function	GO Biological Process
pH2 / pH7	TPVISGGPYEYRV	ADD000	-0.121334	0.121334	0.914335	0.441933	6	ADD000	NaN	iRT-Kit_WR_fusion	iRTKit	1	-8.06625	0.919337	pH2	pH7	NaN	NaN	NaN
pH2 / pH7	GTLTYLA	E9PAV3	4.18813	4.18813	0.0561326	0.158246	5	E9PAV3	NACA	Nascent polypeptide-associated complex subunit alpha, muscle-specific form	NACAM_HUMAN	1	1722.85	18.2285	pH2	pH7	NaN	NaN	NaN
pH2 / pH7	VPSEVVPN	E9PAV3	-0.337344	0.337344	0.120489	0.186548	8	E9PAV3	NACA	Nascent polypeptide-associated complex subunit alpha, muscle-specific form	NACAM_HUMAN	1	-20.8503	0.791497	pH2	pH7	NaN	NaN	NaN
pH2 / pH7	VGEGITLN	O43463	-0.569012	0.569012	0.042212	0.132607	8	O43463	SUV39H1	Histone-lysine N-methyltransferase SUV39H1	SUV91_HUMAN	1	-32.5922	0.674078	pH2	pH7	NaN	NaN	NaN
pH2 / pH7	SAQSPGA	O60240	-0.629796	0.629796	0.158239	0.190812	8	O60240	PLIN1	Perilipin-1	PLIN1_HUMAN	1	-35.3732	0.646268	pH2	pH7	NaN	NaN	NaN
pH2 / pH7	EIQTAVR	O60814;P06899;P23527;P33778;P57053;P58876;P62807;Q16778;Q5QNW6;Q93079;Q96A08;Q99877;Q99879;Q99880	1.74659	1.74659	0.373598	0.255253	5	O60814;P06899;P23527;P33778;P57053;P58876;P62807;Q16778;Q5QNW6;Q93079;Q96A08;Q99877;Q99879;Q99880	H2BC12;H2BC11;H2BC17;H2BC3;H2BC12L;H2BC5;H2BC10;H2BC21;H2BC18;H2BC9;H2BC1;H2BC15;H2BC14;H2BC13	Histone H2B type 1-K;Histone H2B type 1-J;Histone H2B type 1-O;Histone H2B type 1-B;Histone H2B type F-S;Histone H2B type 1-D;Histone H2B type 1-C/E/F/G/I;Histone H2B type 2-E;Histone H2B type 2-F;Histone H2B type 1-H;Histone H2B type 1-A;Histone H2B type 1-N;Histone H2B type 1-M;Histone H2B type 1-L	H2B1K_HUMAN;H2B1J_HUMAN;H2B1O_HUMAN;H2B1B_HUMAN;H2BFS_HUMAN;H2B1D_HUMAN;H2B1C_HUMAN;H2B2E_HUMAN;H2B2F_HUMAN;H2B1H_HUMAN;H2B1A_HUMAN;H2B1N_HUMAN;H2B1M_HUMAN;H2B1L_HUMAN	1	235.565	3.35565	pH2	pH7	NaN	NaN	NaN
pH2 / pH7	ATLVSSPK	O75069	-0.753838	0.753838	0.170709	0.191655	8	O75069	TMCC2	Transmembrane and coiled-coil domains protein 2	TMCC2_HUMAN	1	-40.6976	0.593024	pH2	pH7	NaN	NaN	NaN
pH2 / pH7	TIQEVAG	P00533	8.04122	8.04122	0.0580873	0.158246	6	P00533	EGFR	Epidermal growth factor receptor	EGFR_HUMAN	1	26242	263.42	pH2	pH7	NaN	NaN	NaN
pH2 / pH7	CPLMVK	P02766	-0.35573	0.35573	0.546096	0.317834	8	P02766	TTR	Transthyretin	TTHY_HUMAN	1	-21.8526	0.781474	pH2	pH7	NaN	NaN	NaN
pH2 / pH7	CASLQKF	P02768;Y-FGCZCont00098	-0.814472	0.814472	0.0433988	0.132607	8	P02768;Y-FGCZCont00098	ALB;	Albumin; zz_FGCZCont0097_P02768_ALBU_HUMAN blastpHomologue_0.0	ALBU_HUMAN;	1	-43.1383	0.568617	pH2	pH7	NaN	NaN	NaN
pH2 / pH7	AQYEDIAQK	P04264	2.4399	2.4399	0.124419	0.186548	8	P04264	KRT1	Keratin, type II cytoskeletal 1	K2C1_HUMAN	1	442.603	5.42603	pH2	pH7	NaN	NaN	NaN
pH2 / pH7	TLLEGEESR	P04264	1.94721	1.94721	0.166878	0.191214	8	P04264	KRT1	Keratin, type II cytoskeletal 1	K2C1_HUMAN	1	285.627	3.85627	pH2	pH7	NaN	NaN	NaN
pH2 / pH7	AEAESLYQSK	P04264	4.95516	4.95516	0.174232	0.191655	7	P04264	KRT1	Keratin, type II cytoskeletal 1	K2C1_HUMAN	1	3002.06	31.0206	pH2	pH7	NaN	NaN	NaN
pH2 / pH7	YEDEINKR	P04264	4.58279	4.58279	0.206544	0.202063	8	P04264	KRT1	Keratin, type II cytoskeletal 1	K2C1_HUMAN	1	2296.38	23.9638	pH2	pH7	NaN	NaN	NaN
pH2 / pH7	DVDGAYMTK	P04264	3.59307	3.59307	0.262575	0.222931	8	P04264	KRT1	Keratin, type II cytoskeletal 1	K2C1_HUMAN	1	1106.77	12.0677	pH2	pH7	NaN	NaN	NaN
pH2 / pH7	YEDIAQK	P04264	0.990261	0.990261	0.60923	0.340179	7	P04264	KRT1	Keratin, type II cytoskeletal 1	K2C1_HUMAN	1	98.6544	1.98654	pH2	pH7	NaN	NaN	NaN
pH2 / pH7	SLVNLGGSK	P04264	-0.803889	0.803889	0.645196	0.354858	7	P04264	KRT1	Keratin, type II cytoskeletal 1	K2C1_HUMAN	1	-42.7197	0.572803	pH2	pH7	NaN	NaN	NaN
pH2 / pH7	DELHIVEAEAMNYEGSPIK	P06748	0.695291	0.695291	0.730777	0.376633	5	P06748	NPM1	Nucleophosmin	NPM_HUMAN	1	61.9211	1.61921	pH2	pH7	NaN	NaN	NaN
pH2 / pH7	ITITNDK	P0DMV8;P0DMV9;P11142;P17066;P34931;P54652	2.05252	2.05252	0.584085	0.331182	5	P0DMV8;P0DMV9;P11142;P17066;P34931;P54652	HSPA1A;HSPA1B;HSPA8;HSPA6;HSPA1L;HSPA2	Heat shock 70 kDa protein 1A;Heat shock 70 kDa protein 1B;Heat shock cognate 71 kDa protein;Heat shock 70 kDa protein 6;Heat shock 70 kDa protein 1-like;Heat shock-related 70 kDa protein 2	HS71A_HUMAN;HS71B_HUMAN;HSP7C_HUMAN;HSP76_HUMAN;HS71L_HUMAN;HSP72_HUMAN	1	314.829	4.14829	pH2	pH7	NaN	NaN	NaN
pH2 / pH7	VGEFSGANK	P10599;Y-FGCZCont00251	4.10861	4.10861	0.323887	0.247414	8	P10599;Y-FGCZCont00251	TXN;	Thioredoxin; zz_FGCZCont0250_P10599_THIO_HUMAN blastpHomologue_5.0e-72	THIO_HUMAN;	1	1625.11	17.2511	pH2	pH7	NaN	NaN	NaN
pH2 / pH7	LAADDFR	P13645;Y-FGCZCont00127;Y-FGCZCont00159;Y-FGCZCont00161;Y-FGCZCont00286	2.87339	2.87339	0.250348	0.222931	8	P13645;Y-FGCZCont00127;Y-FGCZCont00159;Y-FGCZCont00161;Y-FGCZCont00286	KRT10;;;;	Keratin, type I cytoskeletal 10; zz_FGCZCont0126_P13645_K1C10_HUMAN blastpHomologue_0.0; zz_FGCZCont0158_P13645_K1C10_HUMAN blastpHomologue_0.0; zz_FGCZCont0160_P13645_K1C10_HUMAN blastpHomologue_0.0; P13645 SWISS-PROT:P13645 Tax_Id=9606 Gene_Symbol=KRT10 Keratin, type I cytoskeletal 10	K1C10_HUMAN;;;;	1	632.785	7.32785	pH2	pH7	NaN	NaN	NaN
pH2 / pH7	SEITELR	P13645;Y-FGCZCont00127;Y-FGCZCont00159;Y-FGCZCont00161;Y-FGCZCont00286	11.2985	11.2985	0.328549	0.247537	7	P13645;Y-FGCZCont00127;Y-FGCZCont00159;Y-FGCZCont00161;Y-FGCZCont00286	KRT10;;;;	Keratin, type I cytoskeletal 10; zz_FGCZCont0126_P13645_K1C10_HUMAN blastpHomologue_0.0; zz_FGCZCont0158_P13645_K1C10_HUMAN blastpHomologue_0.0; zz_FGCZCont0160_P13645_K1C10_HUMAN blastpHomologue_0.0; P13645 SWISS-PROT:P13645 Tax_Id=9606 Gene_Symbol=KRT10 Keratin, type I cytoskeletal 10	K1C10_HUMAN;;;;	1	251776	2518.76	pH2	pH7	NaN	NaN	NaN
pH2 / pH7	LASYLDK	P13645;Y-FGCZCont00127;Y-FGCZCont00159;Y-FGCZCont00161;Y-FGCZCont00286	3.8764	3.8764	0.332624	0.247861	8	P13645;Y-FGCZCont00127;Y-FGCZCont00159;Y-FGCZCont00161;Y-FGCZCont00286	KRT10;;;;	Keratin, type I cytoskeletal 10; zz_FGCZCont0126_P13645_K1C10_HUMAN blastpHomologue_0.0; zz_FGCZCont0158_P13645_K1C10_HUMAN blastpHomologue_0.0; zz_FGCZCont0160_P13645_K1C10_HUMAN blastpHomologue_0.0; P13645 SWISS-PROT:P13645 Tax_Id=9606 Gene_Symbol=KRT10 Keratin, type I cytoskeletal 10	K1C10_HUMAN;;;;	1	1368.63	14.6863	pH2	pH7	NaN	NaN	NaN
pH2 / pH7	VTMQNLNDR	P13645;Y-FGCZCont00127;Y-FGCZCont00159;Y-FGCZCont00161;Y-FGCZCont00286	1.51197	1.51197	0.339867	0.247861	8	P13645;Y-FGCZCont00127;Y-FGCZCont00159;Y-FGCZCont00161;Y-FGCZCont00286	KRT10;;;;	Keratin, type I cytoskeletal 10; zz_FGCZCont0126_P13645_K1C10_HUMAN blastpHomologue_0.0; zz_FGCZCont0158_P13645_K1C10_HUMAN blastpHomologue_0.0; zz_FGCZCont0160_P13645_K1C10_HUMAN blastpHomologue_0.0; P13645 SWISS-PROT:P13645 Tax_Id=9606 Gene_Symbol=KRT10 Keratin, type I cytoskeletal 10	K1C10_HUMAN;;;;	1	185.199	2.85199	pH2	pH7	NaN	NaN	NaN
pH2 / pH7	STMQELNSR	P35527;Y-FGCZCont00100;Y-FGCZCont00220	3.01408	3.01408	0.129895	0.186548	8	P35527;Y-FGCZCont00100;Y-FGCZCont00220	KRT9;;	Keratin, type I cytoskeletal 9; zz_FGCZCont0099_P35527_K1C9_HUMAN blastpHomologue_0.0; zz_FGCZCont0219_P35527_K1C9_HUMAN blastpHomologue_0.0	K1C9_HUMAN;;	1	707.844	8.07844	pH2	pH7	NaN	NaN	NaN
pH2 / pH7	FSSSSGYGGGSSR	P35527;Y-FGCZCont00100;Y-FGCZCont00220	2.07045	2.07045	0.199899	0.199294	8	P35527;Y-FGCZCont00100;Y-FGCZCont00220	KRT9;;	Keratin, type I cytoskeletal 9; zz_FGCZCont0099_P35527_K1C9_HUMAN blastpHomologue_0.0; zz_FGCZCont0219_P35527_K1C9_HUMAN blastpHomologue_0.0	K1C9_HUMAN;;	1	320.017	4.20017	pH2	pH7	NaN	NaN	NaN
pH2 / pH7	SGGGGGGGLGSGGSIR	P35527;Y-FGCZCont00100;Y-FGCZCont00220	0.341677	0.341677	0.769301	0.389968	6	P35527;Y-FGCZCont00100;Y-FGCZCont00220	KRT9;;	Keratin, type I cytoskeletal 9; zz_FGCZCont0099_P35527_K1C9_HUMAN blastpHomologue_0.0; zz_FGCZCont0219_P35527_K1C9_HUMAN blastpHomologue_0.0	K1C9_HUMAN;;	1	26.7228	1.26723	pH2	pH7	NaN	NaN	NaN
pH2 / pH7	VDPEIQNVK	P35908;Y-FGCZCont00147;Y-FGCZCont00243;Y-FGCZCont00285	3.02883	3.02883	0.148418	0.189836	8	P35908;Y-FGCZCont00147;Y-FGCZCont00243;Y-FGCZCont00285	KRT2;;;	Keratin, type II cytoskeletal 2 epidermal; zz_FGCZCont0146_P35908_K22E_HUMAN blastpHomologue_0.0; zz_FGCZCont0242_P35908_K22E_HUMAN blastpHomologue_0.0; P35908v2 SWISS-PROT:P35908 Tax_Id=9606 Gene_Symbol=KRT2 Keratin, type II cytoskeletal 2 epidermal	K22E_HUMAN;;;	1	716.15	8.1615	pH2	pH7	NaN	NaN	NaN
pH2 / pH7	LLEGEECR	P35908;Y-FGCZCont00147;Y-FGCZCont00243;Y-FGCZCont00285	10.7953	10.7953	0.222209	0.209019	6	P35908;Y-FGCZCont00147;Y-FGCZCont00243;Y-FGCZCont00285	KRT2;;;	Keratin, type II cytoskeletal 2 epidermal; zz_FGCZCont0146_P35908_K22E_HUMAN blastpHomologue_0.0; zz_FGCZCont0242_P35908_K22E_HUMAN blastpHomologue_0.0; P35908v2 SWISS-PROT:P35908 Tax_Id=9606 Gene_Symbol=KRT2 Keratin, type II cytoskeletal 2 epidermal	K22E_HUMAN;;;	1	177609	1777.09	pH2	pH7	NaN	NaN	NaN
pH2 / pH7	GGSISGGGYGSGGGK	P35908;Y-FGCZCont00147;Y-FGCZCont00243;Y-FGCZCont00285	1.45535	1.45535	0.268195	0.224029	8	P35908;Y-FGCZCont00147;Y-FGCZCont00243;Y-FGCZCont00285	KRT2;;;	Keratin, type II cytoskeletal 2 epidermal; zz_FGCZCont0146_P35908_K22E_HUMAN blastpHomologue_0.0; zz_FGCZCont0242_P35908_K22E_HUMAN blastpHomologue_0.0; P35908v2 SWISS-PROT:P35908 Tax_Id=9606 Gene_Symbol=KRT2 Keratin, type II cytoskeletal 2 epidermal	K22E_HUMAN;;;	1	174.222	2.74222	pH2	pH7	NaN	NaN	NaN
pH2 / pH7	SCQISCK	P35908;Y-FGCZCont00147;Y-FGCZCont00243;Y-FGCZCont00285	4.04487	4.04487	0.376438	0.255606	8	P35908;Y-FGCZCont00147;Y-FGCZCont00243;Y-FGCZCont00285	KRT2;;;	Keratin, type II cytoskeletal 2 epidermal; zz_FGCZCont0146_P35908_K22E_HUMAN blastpHomologue_0.0; zz_FGCZCont0242_P35908_K22E_HUMAN blastpHomologue_0.0; P35908v2 SWISS-PROT:P35908 Tax_Id=9606 Gene_Symbol=KRT2 Keratin, type II cytoskeletal 2 epidermal	K22E_HUMAN;;;	1	1550.54	16.5054	pH2	pH7	NaN	NaN	NaN
pH2 / pH7	YEEIAQR	P35908;Y-FGCZCont00147;Y-FGCZCont00243;Y-FGCZCont00285	2.77074	2.77074	0.422947	0.273402	6	P35908;Y-FGCZCont00147;Y-FGCZCont00243;Y-FGCZCont00285	KRT2;;;	Keratin, type II cytoskeletal 2 epidermal; zz_FGCZCont0146_P35908_K22E_HUMAN blastpHomologue_0.0; zz_FGCZCont0242_P35908_K22E_HUMAN blastpHomologue_0.0; P35908v2 SWISS-PROT:P35908 Tax_Id=9606 Gene_Symbol=KRT2 Keratin, type II cytoskeletal 2 epidermal	K22E_HUMAN;;;	1	582.459	6.82459	pH2	pH7	NaN	NaN	NaN
pH2 / pH7	SSTISSNVASK	P35908;Y-FGCZCont00147;Y-FGCZCont00243;Y-FGCZCont00285	-0.541383	0.541383	0.719016	0.376633	8	P35908;Y-FGCZCont00147;Y-FGCZCont00243;Y-FGCZCont00285	KRT2;;;	Keratin, type II cytoskeletal 2 epidermal; zz_FGCZCont0146_P35908_K22E_HUMAN blastpHomologue_0.0; zz_FGCZCont0242_P35908_K22E_HUMAN blastpHomologue_0.0; P35908v2 SWISS-PROT:P35908 Tax_Id=9606 Gene_Symbol=KRT2 Keratin, type II cytoskeletal 2 epidermal	K22E_HUMAN;;;	1	-31.2888	0.687112	pH2	pH7	NaN	NaN	NaN
pH2 / pH7	ASVSALTE	P46063	7.88491	7.88491	0.0632676	0.158246	8	P46063	RECQL	ATP-dependent DNA helicase Q1	RECQ1_HUMAN	1	23537.1	236.371	pH2	pH7	NaN	NaN	NaN
pH2 / pH7	LYLNNNSIEK	P51888	-0.0204645	0.0204645	0.985698	0.463362	8	P51888	PRELP	Prolargin	PRELP_HUMAN	1	-1.40848	0.985915	pH2	pH7	NaN	NaN	NaN
pH2 / pH7	ISALQSA	P53597	3.66912	3.66912	0.307847	0.241342	8	P53597	SUCLG1	Succinate--CoA ligase [ADP/GDP-forming] subunit alpha, mitochondrial	SUCA_HUMAN	1	1172.08	12.7208	pH2	pH7	NaN	NaN	NaN
pH2 / pH7	GLGTGTLY	P54105	-0.187824	0.187824	0.848508	0.420432	7	P54105	CLNS1A	Methylosome subunit pICln	ICLN_HUMAN	1	-12.2071	0.877929	pH2	pH7	NaN	NaN	NaN
pH2 / pH7	ENAGEDPGLAR	P81605	0.300195	0.300195	0.654315	0.358083	8	P81605	DCD	Dermcidin	DCD_HUMAN	1	23.1311	1.23131	pH2	pH7	NaN	NaN	NaN
pH2 / pH7	ASSNVFS	Q02045	4.14028	4.14028	0.287346	0.230716	8	Q02045	MYL5	Myosin light chain 5	MYL5_HUMAN	1	1663.39	17.6339	pH2	pH7	NaN	NaN	NaN
pH2 / pH7	DAATDVASR	Q08188	3.98579	3.98579	0.37216	0.255253	7	Q08188	TGM3	Protein-glutamine gamma-glutamyltransferase E	TGM3_HUMAN	1	1484.32	15.8432	pH2	pH7	NaN	NaN	NaN
pH2 / pH7	PGGAAVGVK	Q58A45	-0.5113	0.5113	0.0106425	0.083966	8	Q58A45	PAN3	PAN2-PAN3 deadenylation complex subunit PAN3	PAN3_HUMAN	1	-29.841	0.70159	pH2	pH7	NaN	NaN	NaN
pH2 / pH7	EYQSLCK	Q5JT25	12.105	12.105	0.352573	0.251838	8	Q5JT25	RAB41	Ras-related protein Rab-41	RAB41_HUMAN	1	440426	4405.26	pH2	pH7	NaN	NaN	NaN
pH2 / pH7	EGGAVGG	Q7Z4F1	13.9437	13.9437	0.268834	0.224029	7	Q7Z4F1	LRP10	Low-density lipoprotein receptor-related protein 10	LRP10_HUMAN	1	1.5756e+06	15757	pH2	pH7	NaN	NaN	NaN
pH2 / pH7	GLAGSVVQ	Q8IXJ9	4.89157	4.89157	0.350703	0.251838	8	Q8IXJ9	ASXL1	Polycomb group protein ASXL1	ASXL1_HUMAN	1	2868.31	29.6831	pH2	pH7	NaN	NaN	NaN
pH2 / pH7	YLIGKDITN	Q8NE79	0.420705	0.420705	0.798278	0.400962	8	Q8NE79	BVES	Blood vessel epicardial substance	POPD1_HUMAN	1	33.8582	1.33858	pH2	pH7	NaN	NaN	NaN
pH2 / pH7	GCIQALE	Q8NG11	3.49833	3.49833	0.417616	0.271821	8	Q8NG11	TSPAN14	Tetraspanin-14	TSN14_HUMAN	1	1030.06	11.3006	pH2	pH7	NaN	NaN	NaN
pH2 / pH7	QVTSALA	Q96EY9	3.50237	3.50237	0.318163	0.246464	8	Q96EY9	ADAT3	Probable inactive tRNA-specific adenosine deaminase-like protein 3	ADAT3_HUMAN	1	1033.23	11.3323	pH2	pH7	NaN	NaN	NaN
pH2 / pH7	DRLTCIQK	Q96R05	-0.868963	0.868963	0.102576	0.186196	8	Q96R05	RBP7	Retinoid-binding protein 7	RET7_HUMAN	1	-45.246	0.54754	pH2	pH7	NaN	NaN	NaN
pH2 / pH7	SEANAVF	Q9BVI4	5.31754	5.31754	0.397158	0.260679	8	Q9BVI4	NOC4L	Nucleolar complex protein 4 homolog	NOC4L_HUMAN	1	3887.85	39.8785	pH2	pH7	NaN	NaN	NaN
pH2 / pH7	QVTAAQL	Q9BYD1	3.83807	3.83807	0.385959	0.258458	8	Q9BYD1	MRPL13	39S ribosomal protein L13, mitochondrial	RM13_HUMAN	1	1330.13	14.3013	pH2	pH7	NaN	NaN	NaN
pH2 / pH7	SHCIAEVE	Y-FGCZCont00113	-0.801529	0.801529	0.00643735	0.0708108	8	Y-FGCZCont00113	NaN	zz_FGCZCont0112_P02769_ALBU_BOVIN blastpHomologue_0.0	NaN	1	-42.6259	0.573741	pH2	pH7	NaN	NaN	NaN
pH2 / pH7	FAVEGPK	Y-FGCZCont00113	-0.587124	0.587124	0.013433	0.0932812	8	Y-FGCZCont00113	NaN	zz_FGCZCont0112_P02769_ALBU_BOVIN blastpHomologue_0.0	NaN	1	-33.4331	0.665669	pH2	pH7	NaN	NaN	NaN
pH2 / pH7	EACFAVEGPK	Y-FGCZCont00113	-1.45745	1.45745	0.0185636	0.104138	8	Y-FGCZCont00113	NaN	zz_FGCZCont0112_P02769_ALBU_BOVIN blastpHomologue_0.0	NaN	1	-63.5863	0.364137	pH2	pH7	NaN	NaN	NaN
pH2 / pH7	KLVTDLTK	Y-FGCZCont00113	-0.998888	0.998888	0.021139	0.110728	7	Y-FGCZCont00113	NaN	zz_FGCZCont0112_P02769_ALBU_BOVIN blastpHomologue_0.0	NaN	1	-49.9614	0.500386	pH2	pH7	NaN	NaN	NaN
pH2 / pH7	DLGEEHFK	Y-FGCZCont00113	-1.16063	1.16063	0.0273704	0.115798	7	Y-FGCZCont00113	NaN	zz_FGCZCont0112_P02769_ALBU_BOVIN blastpHomologue_0.0	NaN	1	-55.2683	0.447317	pH2	pH7	NaN	NaN	NaN
pH2 / pH7	EFVEVTK	Y-FGCZCont00113	-0.370674	0.370674	0.0317118	0.120286	8	Y-FGCZCont00113	NaN	zz_FGCZCont0112_P02769_ALBU_BOVIN blastpHomologue_0.0	NaN	1	-22.6579	0.773421	pH2	pH7	NaN	NaN	NaN
pH2 / pH7	DFAEDKDVCK	Y-FGCZCont00113	-1.15622	1.15622	0.0638139	0.158246	8	Y-FGCZCont00113	NaN	zz_FGCZCont0112_P02769_ALBU_BOVIN blastpHomologue_0.0	NaN	1	-55.1314	0.448686	pH2	pH7	NaN	NaN	NaN
pH2 / pH7	FVEVTK	Y-FGCZCont00113	-0.388163	0.388163	0.0679351	0.158246	8	Y-FGCZCont00113	NaN	zz_FGCZCont0112_P02769_ALBU_BOVIN blastpHomologue_0.0	NaN	1	-23.5898	0.764102	pH2	pH7	NaN	NaN	NaN
pH2 / pH7	LKECCDKPLLEK	Y-FGCZCont00113	1.50474	1.50474	0.0704912	0.158246	6	Y-FGCZCont00113	NaN	zz_FGCZCont0112_P02769_ALBU_BOVIN blastpHomologue_0.0	NaN	1	183.773	2.83773	pH2	pH7	NaN	NaN	NaN
pH2 / pH7	DESHAGCEK	Y-FGCZCont00113	-0.818982	0.818982	0.0798329	0.169533	8	Y-FGCZCont00113	NaN	zz_FGCZCont0112_P02769_ALBU_BOVIN blastpHomologue_0.0	NaN	1	-43.3158	0.566842	pH2	pH7	NaN	NaN	NaN
pH2 / pH7	LCVLHEK	Y-FGCZCont00113	-0.924318	0.924318	0.0930312	0.18274	8	Y-FGCZCont00113	NaN	zz_FGCZCont0112_P02769_ALBU_BOVIN blastpHomologue_0.0	NaN	1	-47.3071	0.526929	pH2	pH7	NaN	NaN	NaN
pH2 / pH7	FGDELCK	Y-FGCZCont00113	-0.880077	0.880077	0.103254	0.186196	8	Y-FGCZCont00113	NaN	zz_FGCZCont0112_P02769_ALBU_BOVIN blastpHomologue_0.0	NaN	1	-45.6661	0.543339	pH2	pH7	NaN	NaN	NaN
pH2 / pH7	AEDKDVCK	Y-FGCZCont00113	-1.22183	1.22183	0.108596	0.186548	7	Y-FGCZCont00113	NaN	zz_FGCZCont0112_P02769_ALBU_BOVIN blastpHomologue_0.0	NaN	1	-57.1262	0.428738	pH2	pH7	NaN	NaN	NaN
pH2 / pH7	TLCDEFK	Y-FGCZCont00113	-0.620305	0.620305	0.115153	0.186548	8	Y-FGCZCont00113	NaN	zz_FGCZCont0112_P02769_ALBU_BOVIN blastpHomologue_0.0	NaN	1	-34.9467	0.650533	pH2	pH7	NaN	NaN	NaN
pH2 / pH7	HLVDEPQN	Y-FGCZCont00113	-0.5055	0.5055	0.123601	0.186548	8	Y-FGCZCont00113	NaN	zz_FGCZCont0112_P02769_ALBU_BOVIN blastpHomologue_0.0	NaN	1	-29.5584	0.704416	pH2	pH7	NaN	NaN	NaN
pH2 / pH7	FAEDKDVCK	Y-FGCZCont00113	-1.2847	1.2847	0.12715	0.186548	8	Y-FGCZCont00113	NaN	zz_FGCZCont0112_P02769_ALBU_BOVIN blastpHomologue_0.0	NaN	1	-58.9543	0.410457	pH2	pH7	NaN	NaN	NaN
pH2 / pH7	DDPHACY	Y-FGCZCont00113	-1.31162	1.31162	0.130239	0.186548	8	Y-FGCZCont00113	NaN	zz_FGCZCont0112_P02769_ALBU_BOVIN blastpHomologue_0.0	NaN	1	-59.7132	0.402868	pH2	pH7	NaN	NaN	NaN
pH2 / pH7	LGEYGFQN	Y-FGCZCont00113	-0.681512	0.681512	0.131293	0.186548	8	Y-FGCZCont00113	NaN	zz_FGCZCont0112_P02769_ALBU_BOVIN blastpHomologue_0.0	NaN	1	-37.6488	0.623512	pH2	pH7	NaN	NaN	NaN
pH2 / pH7	TPDETYVPK	Y-FGCZCont00113	-0.940904	0.940904	0.132279	0.186548	8	Y-FGCZCont00113	NaN	zz_FGCZCont0112_P02769_ALBU_BOVIN blastpHomologue_0.0	NaN	1	-47.9094	0.520906	pH2	pH7	NaN	NaN	NaN
pH2 / pH7	HADICTLPDTEK	Y-FGCZCont00113	1.9331	1.9331	0.144498	0.189836	5	Y-FGCZCont00113	NaN	zz_FGCZCont0112_P02769_ALBU_BOVIN blastpHomologue_0.0	NaN	1	281.876	3.81876	pH2	pH7	NaN	NaN	NaN
pH2 / pH7	ECCDKPLLEK	Y-FGCZCont00113	-0.779281	0.779281	0.150259	0.189982	8	Y-FGCZCont00113	NaN	zz_FGCZCont0112_P02769_ALBU_BOVIN blastpHomologue_0.0	NaN	1	-41.7343	0.582657	pH2	pH7	NaN	NaN	NaN
pH2 / pH7	VADESHAGCEK	Y-FGCZCont00113	-0.57554	0.57554	0.154154	0.19081	8	Y-FGCZCont00113	NaN	zz_FGCZCont0112_P02769_ALBU_BOVIN blastpHomologue_0.0	NaN	1	-32.8965	0.671035	pH2	pH7	NaN	NaN	NaN
pH2 / pH7	SHCIAEVEK	Y-FGCZCont00113	-0.667777	0.667777	0.155542	0.19081	8	Y-FGCZCont00113	NaN	zz_FGCZCont0112_P02769_ALBU_BOVIN blastpHomologue_0.0	NaN	1	-37.0524	0.629476	pH2	pH7	NaN	NaN	NaN
pH2 / pH7	EDKDVCK	Y-FGCZCont00113	-1.29319	1.29319	0.162247	0.190812	7	Y-FGCZCont00113	NaN	zz_FGCZCont0112_P02769_ALBU_BOVIN blastpHomologue_0.0	NaN	1	-59.1951	0.408049	pH2	pH7	NaN	NaN	NaN
pH2 / pH7	CVADESHAGCEK	Y-FGCZCont00113	-0.426845	0.426845	0.163602	0.190812	8	Y-FGCZCont00113	NaN	zz_FGCZCont0112_P02769_ALBU_BOVIN blastpHomologue_0.0	NaN	1	-25.6113	0.743887	pH2	pH7	NaN	NaN	NaN
pH2 / pH7	ICTLPDTEK	Y-FGCZCont00113	0.638811	0.638811	0.164793	0.190812	8	Y-FGCZCont00113	NaN	zz_FGCZCont0112_P02769_ALBU_BOVIN blastpHomologue_0.0	NaN	1	55.7045	1.55705	pH2	pH7	NaN	NaN	NaN
pH2 / pH7	ADESHAGCEK	Y-FGCZCont00113	-0.561162	0.561162	0.172	0.191655	8	Y-FGCZCont00113	NaN	zz_FGCZCont0112_P02769_ALBU_BOVIN blastpHomologue_0.0	NaN	1	-32.2244	0.677756	pH2	pH7	NaN	NaN	NaN
pH2 / pH7	TCVADESHAGCEK	Y-FGCZCont00113	-0.568516	0.568516	0.177415	0.193224	8	Y-FGCZCont00113	NaN	zz_FGCZCont0112_P02769_ALBU_BOVIN blastpHomologue_0.0	NaN	1	-32.569	0.67431	pH2	pH7	NaN	NaN	NaN
pH2 / pH7	LRCASIQ	Y-FGCZCont00113	-0.672351	0.672351	0.184458	0.197915	8	Y-FGCZCont00113	NaN	zz_FGCZCont0112_P02769_ALBU_BOVIN blastpHomologue_0.0	NaN	1	-37.2517	0.627483	pH2	pH7	NaN	NaN	NaN
pH2 / pH7	DDSPDLPK	Y-FGCZCont00113	-0.721591	0.721591	0.187703	0.197915	8	Y-FGCZCont00113	NaN	zz_FGCZCont0112_P02769_ALBU_BOVIN blastpHomologue_0.0	NaN	1	-39.3572	0.606428	pH2	pH7	NaN	NaN	NaN
pH2 / pH7	TCVADESHAGC	Y-FGCZCont00113	-0.619201	0.619201	0.188858	0.197915	8	Y-FGCZCont00113	NaN	zz_FGCZCont0112_P02769_ALBU_BOVIN blastpHomologue_0.0	NaN	1	-34.8969	0.651031	pH2	pH7	NaN	NaN	NaN
pH2 / pH7	HPEYAVS	Y-FGCZCont00113	0.592748	0.592748	0.192457	0.199294	8	Y-FGCZCont00113	NaN	zz_FGCZCont0112_P02769_ALBU_BOVIN blastpHomologue_0.0	NaN	1	50.8117	1.50812	pH2	pH7	NaN	NaN	NaN
pH2 / pH7	TESLVNR	Y-FGCZCont00113	-0.671594	0.671594	0.201106	0.199294	8	Y-FGCZCont00113	NaN	zz_FGCZCont0112_P02769_ALBU_BOVIN blastpHomologue_0.0	NaN	1	-37.2187	0.627813	pH2	pH7	NaN	NaN	NaN
pH2 / pH7	CCTESLVNR	Y-FGCZCont00113	-0.585814	0.585814	0.207574	0.202063	8	Y-FGCZCont00113	NaN	zz_FGCZCont0112_P02769_ALBU_BOVIN blastpHomologue_0.0	NaN	1	-33.3727	0.666273	pH2	pH7	NaN	NaN	NaN
pH2 / pH7	LVVSTQTALA	Y-FGCZCont00113	-2.06728	2.06728	0.222041	0.209019	8	Y-FGCZCont00113	NaN	zz_FGCZCont0112_P02769_ALBU_BOVIN blastpHomologue_0.0	NaN	1	-76.139	0.23861	pH2	pH7	NaN	NaN	NaN
pH2 / pH7	AEFVEVTK	Y-FGCZCont00113	-0.236668	0.236668	0.222808	0.209019	8	Y-FGCZCont00113	NaN	zz_FGCZCont0112_P02769_ALBU_BOVIN blastpHomologue_0.0	NaN	1	-15.1297	0.848703	pH2	pH7	NaN	NaN	NaN
pH2 / pH7	YICDNQDTISSK	Y-FGCZCont00113	-0.851884	0.851884	0.223403	0.209019	8	Y-FGCZCont00113	NaN	zz_FGCZCont0112_P02769_ALBU_BOVIN blastpHomologue_0.0	NaN	1	-44.5939	0.554061	pH2	pH7	NaN	NaN	NaN
pH2 / pH7	GVFQECCQAEDK	Y-FGCZCont00113	8.43076	8.43076	0.224221	0.209019	6	Y-FGCZCont00113	NaN	zz_FGCZCont0112_P02769_ALBU_BOVIN blastpHomologue_0.0	NaN	1	34407.3	345.073	pH2	pH7	NaN	NaN	NaN
pH2 / pH7	SQKFPK	Y-FGCZCont00113	-0.986067	0.986067	0.23551	0.217698	8	Y-FGCZCont00113	NaN	zz_FGCZCont0112_P02769_ALBU_BOVIN blastpHomologue_0.0	NaN	1	-49.5148	0.504852	pH2	pH7	NaN	NaN	NaN
pH2 / pH7	CDQFEK	Y-FGCZCont00113	-0.670742	0.670742	0.244036	0.222931	8	Y-FGCZCont00113	NaN	zz_FGCZCont0112_P02769_ALBU_BOVIN blastpHomologue_0.0	NaN	1	-37.1816	0.628184	pH2	pH7	NaN	NaN	NaN
pH2 / pH7	LSQKFPK	Y-FGCZCont00113	-0.923103	0.923103	0.253607	0.222931	8	Y-FGCZCont00113	NaN	zz_FGCZCont0112_P02769_ALBU_BOVIN blastpHomologue_0.0	NaN	1	-47.2626	0.527374	pH2	pH7	NaN	NaN	NaN
pH2 / pH7	DSPDLPK	Y-FGCZCont00113	-0.468592	0.468592	0.259843	0.222931	8	Y-FGCZCont00113	NaN	zz_FGCZCont0112_P02769_ALBU_BOVIN blastpHomologue_0.0	NaN	1	-27.7331	0.722669	pH2	pH7	NaN	NaN	NaN
pH2 / pH7	SHCIAEVEKD	Y-FGCZCont00113	-1.06614	1.06614	0.263464	0.222931	7	Y-FGCZCont00113	NaN	zz_FGCZCont0112_P02769_ALBU_BOVIN blastpHomologue_0.0	NaN	1	-52.2404	0.477596	pH2	pH7	NaN	NaN	NaN
pH2 / pH7	DDPHACYS	Y-FGCZCont00113	3.96054	3.96054	0.286334	0.230716	8	Y-FGCZCont00113	NaN	zz_FGCZCont0112_P02769_ALBU_BOVIN blastpHomologue_0.0	NaN	1	1456.83	15.5683	pH2	pH7	NaN	NaN	NaN
pH2 / pH7	CDKPLLEK	Y-FGCZCont00113	-0.374626	0.374626	0.340246	0.247861	7	Y-FGCZCont00113	NaN	zz_FGCZCont0112_P02769_ALBU_BOVIN blastpHomologue_0.0	NaN	1	-22.8695	0.771305	pH2	pH7	NaN	NaN	NaN
pH2 / pH7	CCTKPESER	Y-FGCZCont00113	7.13191	7.13191	0.36311	0.255	5	Y-FGCZCont00113	NaN	zz_FGCZCont0112_P02769_ALBU_BOVIN blastpHomologue_0.0	NaN	1	13925.5	140.255	pH2	pH7	NaN	NaN	NaN
pH2 / pH7	QTALVELLK	Y-FGCZCont00113	1.29608	1.29608	0.363954	0.255	8	Y-FGCZCont00113	NaN	zz_FGCZCont0112_P02769_ALBU_BOVIN blastpHomologue_0.0	NaN	1	145.56	2.4556	pH2	pH7	NaN	NaN	NaN
pH2 / pH7	LVNELTEFAK	Y-FGCZCont00113	0.958872	0.958872	0.370578	0.255253	7	Y-FGCZCont00113	NaN	zz_FGCZCont0112_P02769_ALBU_BOVIN blastpHomologue_0.0	NaN	1	94.379	1.94379	pH2	pH7	NaN	NaN	NaN
pH2 / pH7	YNGVFQECCQAEDK	Y-FGCZCont00113	-0.56142	0.56142	0.383671	0.258458	7	Y-FGCZCont00113	NaN	zz_FGCZCont0112_P02769_ALBU_BOVIN blastpHomologue_0.0	NaN	1	-32.2365	0.677635	pH2	pH7	NaN	NaN	NaN
pH2 / pH7	DDPHACYSTVFDK	Y-FGCZCont00113	-0.68048	0.68048	0.398129	0.260679	8	Y-FGCZCont00113	NaN	zz_FGCZCont0112_P02769_ALBU_BOVIN blastpHomologue_0.0	NaN	1	-37.6042	0.623958	pH2	pH7	NaN	NaN	NaN
pH2 / pH7	ELTEFAK	Y-FGCZCont00113	-0.4113	0.4113	0.425016	0.273402	8	Y-FGCZCont00113	NaN	zz_FGCZCont0112_P02769_ALBU_BOVIN blastpHomologue_0.0	NaN	1	-24.8054	0.751946	pH2	pH7	NaN	NaN	NaN
pH2 / pH7	ETYGDMA	Y-FGCZCont00113	2.39157	2.39157	0.44045	0.280055	8	Y-FGCZCont00113	NaN	zz_FGCZCont0112_P02769_ALBU_BOVIN blastpHomologue_0.0	NaN	1	424.727	5.24727	pH2	pH7	NaN	NaN	NaN
pH2 / pH7	FSALTPDETYVPK	Y-FGCZCont00113	1.69982	1.69982	0.454824	0.28636	7	Y-FGCZCont00113	NaN	zz_FGCZCont0112_P02769_ALBU_BOVIN blastpHomologue_0.0	NaN	1	224.861	3.24861	pH2	pH7	NaN	NaN	NaN
pH2 / pH7	ETYGDMADCCEK	Y-FGCZCont00113	-0.417491	0.417491	0.455573	0.28636	8	Y-FGCZCont00113	NaN	zz_FGCZCont0112_P02769_ALBU_BOVIN blastpHomologue_0.0	NaN	1	-25.1274	0.748726	pH2	pH7	NaN	NaN	NaN
pH2 / pH7	GDMADCCEK	Y-FGCZCont00113	0.840064	0.840064	0.465962	0.289581	7	Y-FGCZCont00113	NaN	zz_FGCZCont0112_P02769_ALBU_BOVIN blastpHomologue_0.0	NaN	1	79.013	1.79013	pH2	pH7	NaN	NaN	NaN
pH2 / pH7	EATLEECCAK	Y-FGCZCont00113	-0.168566	0.168566	0.475839	0.294058	8	Y-FGCZCont00113	NaN	zz_FGCZCont0112_P02769_ALBU_BOVIN blastpHomologue_0.0	NaN	1	-11.0273	0.889727	pH2	pH7	NaN	NaN	NaN
pH2 / pH7	NECFLSHK	Y-FGCZCont00113	-0.546059	0.546059	0.483406	0.297065	7	Y-FGCZCont00113	NaN	zz_FGCZCont0112_P02769_ALBU_BOVIN blastpHomologue_0.0	NaN	1	-31.5112	0.684888	pH2	pH7	NaN	NaN	NaN
pH2 / pH7	ADICTLPDTEK	Y-FGCZCont00113	-0.501071	0.501071	0.507413	0.310086	6	Y-FGCZCont00113	NaN	zz_FGCZCont0112_P02769_ALBU_BOVIN blastpHomologue_0.0	NaN	1	-29.3418	0.706582	pH2	pH7	NaN	NaN	NaN
pH2 / pH7	CCAADDKEACFAVEGPK	Y-FGCZCont00113	0.836182	0.836182	0.531802	0.317072	7	Y-FGCZCont00113	NaN	zz_FGCZCont0112_P02769_ALBU_BOVIN blastpHomologue_0.0	NaN	1	78.5319	1.78532	pH2	pH7	NaN	NaN	NaN
pH2 / pH7	GACLLPK	Y-FGCZCont00113	-0.248645	0.248645	0.539022	0.317072	8	Y-FGCZCont00113	NaN	zz_FGCZCont0112_P02769_ALBU_BOVIN blastpHomologue_0.0	NaN	1	-15.8313	0.841687	pH2	pH7	NaN	NaN	NaN
pH2 / pH7	TCVADESHAGCE	Y-FGCZCont00113	-0.611835	0.611835	0.559091	0.32199	8	Y-FGCZCont00113	NaN	zz_FGCZCont0112_P02769_ALBU_BOVIN blastpHomologue_0.0	NaN	1	-34.5636	0.654364	pH2	pH7	NaN	NaN	NaN
pH2 / pH7	ATEEQLK	Y-FGCZCont00113	-0.396719	0.396719	0.572796	0.327513	8	Y-FGCZCont00113	NaN	zz_FGCZCont0112_P02769_ALBU_BOVIN blastpHomologue_0.0	NaN	1	-24.0416	0.759584	pH2	pH7	NaN	NaN	NaN
pH2 / pH7	YGDMADCCEK	Y-FGCZCont00113	-0.327423	0.327423	0.574636	0.327513	8	Y-FGCZCont00113	NaN	zz_FGCZCont0112_P02769_ALBU_BOVIN blastpHomologue_0.0	NaN	1	-20.3041	0.796959	pH2	pH7	NaN	NaN	NaN
pH2 / pH7	LVVSTQT	Y-FGCZCont00113	0.705318	0.705318	0.601626	0.339379	8	Y-FGCZCont00113	NaN	zz_FGCZCont0112_P02769_ALBU_BOVIN blastpHomologue_0.0	NaN	1	63.0504	1.6305	pH2	pH7	NaN	NaN	NaN
pH2 / pH7	NCDQFEK	Y-FGCZCont00113	0.966587	0.966587	0.607254	0.340179	8	Y-FGCZCont00113	NaN	zz_FGCZCont0112_P02769_ALBU_BOVIN blastpHomologue_0.0	NaN	1	95.4212	1.95421	pH2	pH7	NaN	NaN	NaN
pH2 / pH7	QNCDQFEK	Y-FGCZCont00113	0.533937	0.533937	0.683657	0.36684	8	Y-FGCZCont00113	NaN	zz_FGCZCont0112_P02769_ALBU_BOVIN blastpHomologue_0.0	NaN	1	44.7875	1.44787	pH2	pH7	NaN	NaN	NaN
pH2 / pH7	ECCHGDLLECADDR	Y-FGCZCont00113	1.09821	1.09821	0.691146	0.368023	6	Y-FGCZCont00113	NaN	zz_FGCZCont0112_P02769_ALBU_BOVIN blastpHomologue_0.0	NaN	1	114.089	2.14089	pH2	pH7	NaN	NaN	NaN
pH2 / pH7	CCDKPLLEK	Y-FGCZCont00113	-0.297225	0.297225	0.692552	0.368023	7	Y-FGCZCont00113	NaN	zz_FGCZCont0112_P02769_ALBU_BOVIN blastpHomologue_0.0	NaN	1	-18.6184	0.813816	pH2	pH7	NaN	NaN	NaN
pH2 / pH7	YSTVFDK	Y-FGCZCont00113	0.168838	0.168838	0.72943	0.376633	8	Y-FGCZCont00113	NaN	zz_FGCZCont0112_P02769_ALBU_BOVIN blastpHomologue_0.0	NaN	1	12.4152	1.12415	pH2	pH7	NaN	NaN	NaN
pH2 / pH7	YLYEIAR	Y-FGCZCont00113	0.0901278	0.0901278	0.8368	0.416507	8	Y-FGCZCont00113	NaN	zz_FGCZCont0112_P02769_ALBU_BOVIN blastpHomologue_0.0	NaN	1	6.44644	1.06446	pH2	pH7	NaN	NaN	NaN
pH2 / pH7	LVTDLTK	Y-FGCZCont00113	0.118029	0.118029	0.873878	0.429137	8	Y-FGCZCont00113	NaN	zz_FGCZCont0112_P02769_ALBU_BOVIN blastpHomologue_0.0	NaN	1	8.52512	1.08525	pH2	pH7	NaN	NaN	NaN
pH2 / pH7	EYEATLEECCAK	Y-FGCZCont00113	0.0677197	0.0677197	0.916713	0.441933	8	Y-FGCZCont00113	NaN	zz_FGCZCont0112_P02769_ALBU_BOVIN blastpHomologue_0.0	NaN	1	4.80588	1.04806	pH2	pH7	NaN	NaN	NaN
pH2 / pH7	CTESLVNR	Y-FGCZCont00113	-0.0624056	0.0624056	0.930344	0.444947	8	Y-FGCZCont00113	NaN	zz_FGCZCont0112_P02769_ALBU_BOVIN blastpHomologue_0.0	NaN	1	-4.23341	0.957666	pH2	pH7	NaN	NaN	NaN
pH2 / pH7	HLVDEPQNLIK	Y-FGCZCont00113	0.107109	0.107109	0.938869	0.447081	7	Y-FGCZCont00113	NaN	zz_FGCZCont0112_P02769_ALBU_BOVIN blastpHomologue_0.0	NaN	1	7.70679	1.07707	pH2	pH7	NaN	NaN	NaN
pH2 / pH7	LSSPATLNSR	Y-FGCZCont00180	-1.00984	1.00984	0.0700683	0.158246	8	Y-FGCZCont00180	NaN	zz_FGCZCont0179_P00761_TRYP_PIG blastpHomologue_4.0e-171	NaN	1	-50.3399	0.496601	pH2	pH7	NaN	NaN	NaN
pH2 / pH7	VATVSLPR	Y-FGCZCont00180	-2.64855	2.64855	0.298265	0.236037	8	Y-FGCZCont00180	NaN	zz_FGCZCont0179_P00761_TRYP_PIG blastpHomologue_4.0e-171	NaN	1	-84.052	0.15948	pH2	pH7	NaN	NaN	NaN
pH2 / pH7	IQQTIAAN	Y-FGCZCont00180	-0.204431	0.204431	0.738276	0.376633	8	Y-FGCZCont00180	NaN	zz_FGCZCont0179_P00761_TRYP_PIG blastpHomologue_4.0e-171	NaN	1	-13.2119	0.867881	pH2	pH7	NaN	NaN	NaN
pH2 / pH7	VQTVSLPR	Y-FGCZCont00183	-1.71172	1.71172	0.106111	0.186548	6	Y-FGCZCont00183	NaN	zz_FGCZCont0182_FGCZCont0182_FGCZCont0182 ambigous_blastpHomologue	NaN	1	-69.4703	0.305297	pH2	pH7	NaN	NaN	NaN
pH2 / pH7	EKVLTSSAR	Y-FGCZCont00185	2.93612	2.93612	0.173175	0.191655	8	Y-FGCZCont00185	NaN	zz_FGCZCont0184_P02769_ALBU_BOVIN blastpHomologue_0.0	NaN	1	665.348	7.65348	pH2	pH7	NaN	NaN	NaN
pH2 / pH7	VLTSSAR	Y-FGCZCont00185	0.757851	0.757851	0.464624	0.289581	8	Y-FGCZCont00185	NaN	zz_FGCZCont0184_P02769_ALBU_BOVIN blastpHomologue_0.0	NaN	1	69.097	1.69097	pH2	pH7	NaN	NaN	NaN
pH2 / pH7	VANPCVD	Y-FGCZCont00298	-0.700686	0.700686	0.0269069	0.115798	8	Y-FGCZCont00298	NaN	P41361 SWISS-PROT:P41361 (Bos taurus) Antithrombin-III precursor	NaN	1	-38.4721	0.615279	pH2	pH7	NaN	NaN	NaN
pH2 / pH7	SSELVSANR	Y-FGCZCont00298	-0.526546	0.526546	0.0632229	0.158246	8	Y-FGCZCont00298	NaN	P41361 SWISS-PROT:P41361 (Bos taurus) Antithrombin-III precursor	NaN	1	-30.5785	0.694215	pH2	pH7	NaN	NaN	NaN
pH2 / pH7	FSPENTR	Y-FGCZCont00298	-0.881494	0.881494	0.145915	0.189836	8	Y-FGCZCont00298	NaN	P41361 SWISS-PROT:P41361 (Bos taurus) Antithrombin-III precursor	NaN	1	-45.7195	0.542805	pH2	pH7	NaN	NaN	NaN
pH2 / pH7	FDTISEK	Y-FGCZCont00298	-0.318596	0.318596	0.535253	0.317072	8	Y-FGCZCont00298	NaN	P41361 SWISS-PROT:P41361 (Bos taurus) Antithrombin-III precursor	NaN	1	-19.815	0.80185	pH2	pH7	NaN	NaN	NaN
pH2 / pH7	MQDLEAK	Y-FGCZCont00304;Y-FGCZCont00370;Y-FGCZCont00455	0.82559	0.82559	0.729495	0.376633	5	Y-FGCZCont00304;Y-FGCZCont00370;Y-FGCZCont00455	NaN	A2I7N3 TREMBL:A2I7N3;Q27984 (Bos taurus) SERPINA3-7; A2I7N1 TREMBL:A2I7N1 (Bos taurus) SERPINA3-5; REFSEQ:XP_001252647 (Bos taurus) similar to endopin 2B	NaN	1	77.2259	1.77226	pH2	pH7	NaN	NaN	NaN
pH2 / pH7	LTPETLTR	Y-FGCZCont00304;Y-FGCZCont00370;Y-FGCZCont00455	0.188432	0.188432	0.814444	0.407222	5	Y-FGCZCont00304;Y-FGCZCont00370;Y-FGCZCont00455	NaN	A2I7N3 TREMBL:A2I7N3;Q27984 (Bos taurus) SERPINA3-7; A2I7N1 TREMBL:A2I7N1 (Bos taurus) SERPINA3-5; REFSEQ:XP_001252647 (Bos taurus) similar to endopin 2B	NaN	1	13.9524	1.13952	pH2	pH7	NaN	NaN	NaN
pH2 / pH7	EYQTIEDK	Y-FGCZCont00307	-0.307569	0.307569	0.081965	0.169533	8	Y-FGCZCont00307	NaN	Q3SZR3 SWISS-PROT:Q3SZR3 (Bos taurus) Alpha-1-acid glycoprotein precursor	NaN	1	-19.1998	0.808002	pH2	pH7	NaN	NaN	NaN
pH2 / pH7	DACGPLEK	Y-FGCZCont00307	-0.109193	0.109193	0.739571	0.376633	8	Y-FGCZCont00307	NaN	Q3SZR3 SWISS-PROT:Q3SZR3 (Bos taurus) Alpha-1-acid glycoprotein precursor	NaN	1	-7.28933	0.927107	pH2	pH7	NaN	NaN	NaN
pH2 / pH7	VVNPTQA	Y-FGCZCont00319	-0.827311	0.827311	0.136277	0.187381	8	Y-FGCZCont00319	NaN	P34955 SWISS-PROT:P34955 (Bos taurus) Alpha-1-antiproteinase precursor	NaN	1	-43.6421	0.563579	pH2	pH7	NaN	NaN	NaN
pH2 / pH7	ATVIYEGER	Y-FGCZCont00343	1.11337	1.11337	0.0845422	0.169533	6	Y-FGCZCont00343	NaN	P17690 SWISS-PROT:P17690 (Bos taurus) Beta-2-glycoprotein 1 precursor	NaN	1	116.35	2.1635	pH2	pH7	NaN	NaN	NaN
pH2 / pH7	TDASDVKPC	Y-FGCZCont00343	-0.765712	0.765712	0.339221	0.247861	8	Y-FGCZCont00343	NaN	P17690 SWISS-PROT:P17690 (Bos taurus) Beta-2-glycoprotein 1 precursor	NaN	1	-41.1837	0.588163	pH2	pH7	NaN	NaN	NaN
pH2 / pH7	LGQYTSPVAK	Y-FGCZCont00346;Y-FGCZCont00456	0.188905	0.188905	0.861583	0.424996	7	Y-FGCZCont00346;Y-FGCZCont00456	NaN	P01030 SWISS-PROT:P01030 (Bos taurus) similar to Complement C4-A precursor; ENSEMBL:ENSBTAP00000007350 (Bos taurus) similar to Complement C4-A precursor	NaN	1	13.9898	1.1399	pH2	pH7	NaN	NaN	NaN
pH2 / pH7	AGQYSSDLR	Y-FGCZCont00351	-0.68767	0.68767	0.00203103	0.0372355	8	Y-FGCZCont00351	NaN	Q2UVX4 SWISS-PROT:Q2UVX4 (Bos taurus) Complement C3 precursor	NaN	1	-37.9144	0.620856	pH2	pH7	NaN	NaN	NaN
pH2 / pH7	SVQLMEK	Y-FGCZCont00351	-0.530354	0.530354	0.428243	0.273876	8	Y-FGCZCont00351	NaN	Q2UVX4 SWISS-PROT:Q2UVX4 (Bos taurus) Complement C3 precursor	NaN	1	-30.7615	0.692385	pH2	pH7	NaN	NaN	NaN
pH2 / pH7	DGALELA	Y-FGCZCont00351	-0.667592	0.667592	0.556577	0.32199	7	Y-FGCZCont00351	NaN	Q2UVX4 SWISS-PROT:Q2UVX4 (Bos taurus) Complement C3 precursor	NaN	1	-37.0443	0.629557	pH2	pH7	NaN	NaN	NaN
pH2 / pH7	VVPEGVR	Y-FGCZCont00351	-0.203954	0.203954	0.624338	0.346854	8	Y-FGCZCont00351	NaN	Q2UVX4 SWISS-PROT:Q2UVX4 (Bos taurus) Complement C3 precursor	NaN	1	-13.1832	0.868168	pH2	pH7	NaN	NaN	NaN
pH2 / pH7	AGQYSSDLRK	Y-FGCZCont00351	0.638066	0.638066	0.733869	0.376633	7	Y-FGCZCont00351	NaN	Q2UVX4 SWISS-PROT:Q2UVX4 (Bos taurus) Complement C3 precursor	NaN	1	55.6241	1.55624	pH2	pH7	NaN	NaN	NaN
pH2 / pH7	ECVPNSNER	Y-FGCZCont00373;Y-FGCZCont00383	-0.512241	0.512241	0.323624	0.247414	8	Y-FGCZCont00373;Y-FGCZCont00383	NaN	Q0IIK2 TREMBL:Q0IIK2 (Bos taurus) Transferrin; Q29443 SWISS-PROT:Q29443 Serotransferrin - Bos taurus (Bovine).	NaN	1	-29.8868	0.701132	pH2	pH7	NaN	NaN	NaN
pH2 / pH7	DVEVVCR	Y-FGCZCont00469	-0.502318	0.502318	0.13978	0.189825	8	Y-FGCZCont00469	NaN	ENSEMBL:ENSBTAP00000031360 (Bos taurus) 55 kDa protein	NaN	1	-29.4028	0.705972	pH2	pH7	NaN	NaN	NaN
pH2 / pH7	SANLMAGHWVAISGAAGGLGSLAVQYAK	Y-FGCZCont00486	-0.388604	0.388604	0.393272	0.260602	8	Y-FGCZCont00486	NaN	sp_ADH1_YEAST_	NaN	1	-23.6132	0.763868	pH2	pH7	NaN	NaN	NaN
pH2 / pH7	VVGLSTLPEIYEK	Y-FGCZCont00486	-0.257085	0.257085	0.882336	0.431364	4	Y-FGCZCont00486	NaN	sp_ADH1_YEAST_	NaN	1	-16.3223	0.836777	pH2	pH7	NaN	NaN	NaN
