# Supplementary material for: Inactivation of SARS-CoV-2 at acidic pH is driven by partial unfolding of spike
Source: Commun Biol. 2025 Jul 21;8:1082. doi: 10.1038/s42003-025-08514-w (PMC12280015; doi:10.1038/s42003-025-08514-w)
Supplement: Supplementary file 5 — Supplementary Data 2 [file 42003_2025_8514_MOESM5_ESM.xlsx]

## Sheet: Figure 1
Figure 1B: Plaque Assay pH inactivation BavPat1
time [s]	pH 7.1						pH 2.8						pH 2.2						Untreated
	Experiment 1		Experiment 2		Experiment 3		Experiment 1		Experiment 2		Experiment 3		Experiment 1		Experiment 2		Experiment 3		Experiment 1		Experiment 2		Experiment 3
	R1	R2	R3	R4	R5	R6	R1	R2	R3	R4	R5	R6	R1	R2	R3	R4	R5	R6	R1		R2		R3
0																			1200000		1300000		1000000
10	900000	690000	430000	440000	250000	510000	360000	340000	280000	310000	320000	90000	120	180	80	30	450	10
60	800000	1000000	490000	480000	390000	380000	180000	41000	29000	30000	41000	34000	20	20	10	9	10	20
600	900000	800000	390000	450000	470000	260000	80	60	30	40	20	10	9	9	9	9	9	9
Figure 1D: Foci Assay pH inactivation HCoV-229E-Ren
time [s]	pH 7.1			pH 2.0			Untreated
	Experiment 1	Experiment 2	Experiment 3	Experiment 1	Experiment 2	Experiment 3	Experiment 1	Experiment 2	Experiment 3
	R1	R2	R3	R1	R2	R3	R1	R2	R3
0							21000000	30000000	15000000
10	7700000	5200000	10000000	17000000	21000000	19000000
600	8700000	1800000	18000000	14000000	13000000	14000000
3600	6500000	13000000	34000000	10000000	8000000	11000000
10800	6500000	15000000	36000000	1900000	10000000	1200000

## Sheet: Figure S1
Figure S1C: Foci Assay pH inactivation HCoV-229E WT
time [s]	pH 7.1			pH 2.0			Untreated
	Experiment 1	Experiment 2	Experiment 3	Experiment 1	Experiment 2	Experiment 3	Experiment 1	Experiment 2	Experiment 3
	R1	R2	R3	R1	R2	R3	R1	R2	R3
0							310000	600000	1070000
10	370000	430000	700000	470000	760000	770000
600	470000	660000	710000	300000	820000	990000
3600	240000	860000	950000	210000	420000	570000
Figure S1D: Plaque Assay pH inactivation SARS-CoV-2 JN.1
time [s]	pH 7.1			pH 2.7			pH 2.1			Untreated
	Experiment 1	Experiment 2	Experiment 3	Experiment 1	Experiment 2	Experiment 3	Experiment 1	Experiment 2	Experiment 3	Experiment 1	Experiment 2	Experiment 3
	R1	R2	R3	R1	R2	R3	R1	R2	R3	R1	R2	R3
0										23000	43000	21000
10	28000	45000	35000	3300	21000	22000	9	9	9
60	21000	35000	37000	9	120	90	9	9	9
600	16000	43000	28000	10	9	9	9	9	9
Figure S1E: pH inactivation BavPat1 VS JN.1: log10 reduction in titer (PFU/ml) after 1 min compared to pH 7.1 10s control
	pH 7.1			pH 2.7			pH 2.1			LoD
	Experiment 1	Experiment 2	Experiment 3	Experiment 1	Experiment 2	Experiment 3	Experiment 1	Experiment 2	Experiment 3	average
	R1	R2	R3	R1	R2	R3	R1	R2	R3
BavPat1	-0.02803	0.09108		-0.6663	-1.04576		-3.55091	-3.47712		-3.53689
JN.1	-0.12494	-0.10914	0.024134	-3.49292	-2.57403	-2.58983	-3.49292	-3.69897	-3.58983	-3.5939
Figure S1F: pH 4.3 stability of BavPat1 VS JN.1: log10 reduction in titer (PFU/ml) after 10 min compared to pH 7.1 10s control
	pH 7.1			pH 4.3			LoD
	Experiment 1	Experiment 2	Experiment 3	Experiment 1	Experiment 2	Experiment 3	average
	R1	R2	R3	R1	R2	R3
BavPat1	0.063052	0			0.013364	-0.01472	-3.53689
JN.1	-0.24304	-0.01974	-0.09691		-0.07343	-0.24304	-3.5939
Figure S1G: Influence of Reaction titer on pH inactivation of HCoV-229E-Ren: log10 reduction in titer (FFU/ml) after 10 min compared to pH 7.1 10s control
	pH 7.1			pH 2.0			LoD
	Experiment 1	Experiment 2	Experiment 3	Experiment 1	Experiment 2	Experiment 3	average
	R1	R2	R3	R1	R2	R3
Undiluted	0.053029	-0.46073	0.255273	0.259637	0.39794	0.146128	-5.91326
1:10		0.112704	0.133539		-0.10914	0.093422	-4.46041
Figure S1H: Influence of Concentration method on pH inactivation of HCoV-229E-Ren: log10 reduction in titer (FFU/ml) after 10 min compared to pH 7.1 10s control
	pH 7.1		pH 2.0		LoD
	Experiment 1	Experiment 2	Experiment 1	Experiment 2	average
	R1	R2	R1	R2
UC	0.041393	-0.07918	-0.1347	-0.21884	-3.62494
Amicon	0.072551	0.143422	0.072551	-0.13128	-3.24732
Figure S1I: Influence of Reaction titer on pH inactivation of HCoV-229E-Ren: log10 reduction in titer (FFU/ml) after 1 h compared to pH 7.1 10s control
	pH 7.1			pH 2.0			LoD
	Experiment 1	Experiment 2	Experiment 3	Experiment 1	Experiment 2	Experiment 3	average
	R1	R2	R3	R1	R2	R3
Undiluted	-0.07358	0.39794	0.531479	0.113509	0.187087	0.041393	-5.91326
1:10		0.045757	0.064458		-0.66794	-0.03621	-4.46041
Figure S1J: Influence of Concentration method on pH inactivation of HCoV-229E-Ren: log10 reduction in titer (FFU/ml) after 1 h compared to pH 7.1 10s control
	pH 7.1		pH 2.0		LoD
	Experiment 1	Experiment 2	Experiment 1	Experiment 2	average
	R1	R2	R1	R2
UC	-0.33099	-0.11304	-0.6138	-0.47712	-3.62494
Amicon	0.162727	-0.24778	0.037789	-0.69897	-3.24732

## Sheet: Figure 2
Figure 2B-E: Cryo-ET quantifictaions of SARS-CoV-2 and HCoV-229E virions
Diameter [nm]		Spike/virion		Sphericity		Postfusion Spikes [%]
SARS-CoV-2 BavPat1	HCoV-229E-Ren	SARS-CoV-2 BavPat1	HCoV-229E-Ren	SARS-CoV-2 BavPat1	HCoV-229E-Ren	SARS-CoV-2 BavPat1	HCoV-229E-Ren
97.6024	106.197	17	26	0.24	0.89	0	0
94.7536	104.855	24	31	0.34	0.46	8.33333	0
90.2948	95.6594	16	26	0.5	0.86	0	0
101.349	104.953	21	31	0.55	0.81	4.7619	0
95.6705	108.877	21	21	0.38	0.81	0	0
100.395	110.2	16	27	0.47	0.87	0	3.7037
102.726	119.781	16	21	0.44	0.52	6.25	0
103.107	131.553	13	18	0.25	0.73	7.69231	0
104.222	112.559	20	19	0.47	0.88	10	0
105.867	109.183	22	22	0.28	0.67	4.54545	4.54545
104.031	80.6907	24	20	0.55	0.69	16.6667	5
94.6589	84.0654		17	0.08	0.58		0
96.4665	104.512		21	0.53	0.91		4.7619
95.005	87.2073		23	0.51	0.67		0
101.859	75.7486		12	0.66	0.31		0
104.671	84.9627		30	0.53	0.84		0
93.8949	102.522			0.55	0.83
92.0102	100.361			0.67	0.74
132.216	124.485			0.94	0.87
159.477	93.1572			0.84	0.75
100.489	114.556			0.67	0.87
92.4895	93.6123			0.51	0.49
106.235	110.951			0.66	0.58
94.2184	108.242			0.24	0.35
116.159	99.0976			0.36	0.84
	93.2772				0.71
	120.616				0.85
	127.153				0.41
	95.994				0.72
	113.299				0.88
	101.391				0.75
	98.266				0.84
Figure 2F: Introduction of the RNase digestion assay: log10 reduction in genomic copies
RNA			stock			EtOH inact stock
R1	R2	R3	R1	R2	R3	R1	R2	R3
-5.14235	-3.39327	-3.56639	0.480826	0.09103	-0.15297	-3.33973	-2.51097	-4.49785
Figure 2G: RNAse digestion assay of treated SARS-CoV-2 BavPat1 samples: log10 reduction in genomic copies compared to the pH 7 10s control
time [s]	pH 7.1				pH 2.8				pH 2.2
	Experiment 1		Experiment 2	Experiment 3	Experiment 1		Experiment 2	Experiment 3	Experiment 1		Experiment 2	Experiment 3
	R1	R2	R3	R4	R1	R2	R3	R4	R1	R2	R3	R4
10	0	0	0	0	-0.39699	-0.55091	-0.35237	-0.69702	-0.22884	-0.68186	-0.41156	-0.6422
60	0.387405	-0.0812	-0.09915	-0.56532	-0.60491	-0.80618	0.22467	-0.2225	-1.08894	-0.08402	-0.36255	-0.29481
600	-0.25698	-0.22056	0.446519	-0.27965	-0.94832	-0.94201	-0.91686	-1.041	-1.15127	-0.21226	-0.72428	-0.65263
Figure 2H: Correlation of log10 reduction in PFU and GC compared to the pH 10s control
X-axis [log10 (c/c0) PFU]	Y-axis [log10 (c/c0) GC]			Y-axis [log10 (c/c0) GC]
log10 (c/c0) PFU	pH 7	pH 2.8	pH 2.2	log10 (c/c0) GC
0	0			0
0	0			0
0	0			0
0	0			0
-0.39794		-0.39699		-0.39699
-0.30737		-0.55091		-0.55091
-0.18631		-0.35237		-0.35237
0.10721		-0.69702		-0.69702
-3.87506			-0.22884	-0.22884
-3.58358			-0.68186	-0.68186
-3.73038			-0.41156	-0.41156
-2.74473			-0.6422	-0.6422
-0.05115	0.387405			0.387405
0.161151	-0.0812			-0.0812
0.056728	-0.09915			-0.09915
0.193125	-0.56532			-0.56532
-0.69897		-0.60491		-0.60491
-1.22607		-0.80618		-0.80618
-1.17107		0.22467		0.22467
-0.78516		-0.2225		-0.2225
-4.65321			-1.08894	-1.08894
-4.53782			-0.08402	-0.08402
-4.63347			-0.36255	-0.36255
-4.39794			-0.29481	-0.29481
0	-0.25698			-0.25698
0.064241	-0.22056			-0.22056
-0.0424	0.446519			0.446519
0.274158	-0.27965			-0.27965
-4.05115		-0.94832		-0.94832
-4.0607		-0.94201		-0.94201
-4.15635		-0.91686		-0.91686
-4.09691		-1.041		-1.041
-5			-1.15127	-1.15127
-4.88461			-0.21226	-0.21226
-4.67923			-0.72428	-0.72428
-4.4437			-0.65263	-0.65263
Figure 2I: log10 reduction in PFU and GC of SARS-CoV-2 BavPat1 in samples with higher stock concentration
time [s]	pH 7.1 PFU			pH 7.1 GC			pH 2.8 PFU			pH 2.8 GC
	Experiment 1	Experiment 2	Experiment 3	Experiment 1	Experiment 2	Experiment 3	Experiment 1	Experiment 2	Experiment 3	Experiment 1	Experiment 2	Experiment 3
	R1	R2	R3	R1	R2	R3	R1	R2	R3	R1	R2	R3
10	0	0	0	0	0	0	-0.05612	-0.07255	0.021719		-0.5287	-1.44259
3600	0.037789	0.052388	-0.02286	-0.32149	0.25858	-0.57259	-4.91645	-4.63682	-4.33579	-1.07325	-0.34399	-1.20575

## Sheet: Figure S2
Figure S2A: Exemplary raw data (experiment 2) in GC/ml of treated SARS-CoV-2 BavPat1 samples used to calculate log10 reductions
	-RNase		+RNase
qPCR replicates	R1	R2	R1	R2
RNA con	1620000		655
Mock	1670	0	0	0
Untreated	89100000	95300000	4290000	4100000
pH7 10s	93500000	41800000	4290000	4680000
pH7 1m	50100000	51100000	5600000	4740000
pH7 10m	66500000	49700000	1690000	3350000
pH2.7 10s	56000000	48000000	1030000	1510000
pH2.7 1m	38400000	35200000	436000	615000
pH2.7 10m	38100000	42900000	197000	551000
pH2.1 10s	40500000	32400000	1100000	756000
pH2.1 1m	32400000	6750000	121000	622000
pH2.1 10m	23700000	25700000	76900	1770000
Figure S2B: pH inactivation in PFU/ml of SARS-CoV-2 BavPat1 in reactions with higher virus stock concentrations
time [s]	pH 7.1						pH 2.8						Untreated
	Experiment 1	Experiment 2	Experiment 3	Experiment 4	Experiment 5	Experiment 6	Experiment 1	Experiment 2	Experiment 3	Experiment 4	Experiment 5	Experiment 6	Experiment 1	Experiment 2	Experiment 3	Experiment 4	Experiment 5	Experiment 6
		R1	R2	R3	R4	R5	R1	R2	R3	R4	R5	R6		R1	R2	R3	R4	R5
0														4400000	5900000	6600000	3900000	3600000
10		4700000	6400000	3300000	3900000	3900000	4300000	5000000	6400000	2900000	3300000	4100000
60		3800000	6200000	2300000			2100000	1900000	5500000	3100000
600		5800000	5700000	3900000			150000	6000	280000	34000
1800		5400000	6500000	2800000			3200	290	4900	1300
3600		5800000	7400000	3600000	4400000	3700000	180	120	390	40	90	180
Figure S2C: Correlation of log10 reduction in PFU and GC compared to the pH 10s control in SARS-CoV-2 BavPat1 samples with higher stock concentration during pH reaction
X-axis [log10 (c/c0) PFU]	Y-axis [log10 (c/c0) GC]		Y-axis [log10 (c/c0) GC]
log10 (c/c0) PFU	pH 7	pH 2.8	log10 (c/c0) GC
0	0		0
0	0		0
0	0		0
0.037789	-0.32149		-0.32149
0.052388	0.25858		0.25858
-0.02286	-0.57259		-0.57259
-0.07255		-0.5287	-0.5287
0.021719		-1.44259	-1.44259
-4.91645		-1.07325	-1.07325
-4.63682		-0.34399	-0.34399
-4.33579		-1.20575	-1.20575

## Sheet: Figure 4
Figure 4A: Negative log10 p values and log2 fold changes of Spike peptides detected in LiP LC-MS
peptides	log2 fold change	-log10 p value			-log10 p value
		Non-significant	|Log2 FC| < 1	|Log2 FC| > 1
VGYLQPR	-0.87264		3.51696		3.51696
CVLGQSK	3.2786			3.12177	3.12177
SECVLGQSK	2.44105			2.83603	2.83603
SVVNIQK	0.78907		2.8285		2.8285
LQDVVNQNAQ	1.70252			2.8257	2.8257
QNVLYENQK	2.51353			2.52211	2.52211
ASFSTFK	6.29382	2.39016			2.39016
ASANLAAT	1.16436	2.27601			2.27601
SNVFQTR	2.16244	2.07114			2.07114
FNSAIGK	3.39544	2.04555			2.04555
QFNSAIGK	1.54132	1.97116			1.97116
ECVLGQSK	4.88602	1.86748			1.86748
TGIAVEQDK	12.1578	1.77459			1.77459
IADYNYK	-0.51046	1.73671			1.73671
VYSTGSNVFQTR	-3.42138	1.72276			1.72276
GSNVFQTR	0.829112	1.60045			1.60045
TGTGVLTESNK	10.836	1.58911			1.58911
GIYQTSNFR	-1.63821	1.56683			1.56683
TPPIKDF	5.79322	1.53899			1.53899
NQFNSAIGK	2.07577	1.50388			1.50388
ALTGIAVEQDK	-2.30613	1.46989			1.46989
ALNTLVK	2.36888	1.42448			1.42448
LQDVVNQN	2.20942	1.41939			1.41939
DIADTTDAVR	-0.89925	1.37152			1.37152
GINASVVNIQK	7.65156	1.36821			1.36821
LADAGFIK	10.4223	1.34058			1.34058
FNGIGVTQ	1.81689	1.28596			1.28596
DLICAQK	-1.79444	1.22674			1.22674
IQDSLSSTPSALGK	-1.51722	1.17258			1.17258
LQDVVNQ	2.2234	1.15278			1.15278
NVLYENQK	1.64437	1.07378			1.07378
GVYYPDK	-0.48273	1.07286			1.07286
GSFCTQLNR	2.32218	1.07178			1.07178
GDCLGDIAAR	1.92709	1.00539			1.00539
DSLSSTPSALGK	2.25171	0.994671			0.994671
ADSFVIR	1.34462	0.994125			0.994125
NIDGYFK	-1.0829	0.951196			0.951196
VDFCGK	-0.756	0.947659			0.947659
MSECVLGQSK	-0.802	0.915657			0.915657
TGTGVLTESNKK	5.85604	0.901935			0.901935
SASFSTFK	0.632468	0.899265			0.899265
CYGVSPT	4.48245	0.898653			0.898653
LQSLQTY	-1.41269	0.867794			0.867794
DGQAYVR	-0.93559	0.845425			0.845425
VTYVPAQEK	1.25189	0.830093			0.830093
NTQEVFAQVK	-3.28264	0.806549			0.806549
SNLKPFER	-0.77552	0.790668			0.790668
KMSECVLGQSK	10.2502	0.723726			0.723726
VQPTESIVR	-0.4928	0.700241			0.700241
ASVVNIQK	0.200465	0.70009			0.70009
ALTGIAVEQ	9.14951	0.696601			0.696601
CYGVSPTK	-0.21481	0.603306			0.603306
STGSNVFQTR	0.222163	0.591383			0.591383
TQLPPAYTN	9.33649	0.581389			0.581389
VTLADAG	4.44336	0.581293			0.581293
HVTYVPAQEK	2.52232	0.579826			0.579826
SWMESEFR	-0.96183	0.555133			0.555133
NTQEVFAQ	3.77597	0.54721			0.54721
VTQQLIR	-0.27814	0.541812			0.541812
QLSSNFGAIS	7.96856	0.536564			0.536564
EQGYIPEAPR	-1.66178	0.509541			0.509541
YGVSPTK	-0.22481	0.484206			0.484206
GVLTESNKK	9.16613	0.470046			0.470046
RVDFCGK	0.872983	0.461744			0.461744
PPEAEVQIDR	0.569369	0.449334			0.449334
LMDLEGK	-0.22061	0.431077			0.431077
VTLADAGFIK	1.03404	0.411519			0.411519
LIANQFNSAIGK	-0.66607	0.283702			0.283702
PGQTGK	-0.36925	0.282972			0.282972
DLICAQ	0.814866	0.271201			0.271201
QIAPGQTGK	0.289692	0.269635			0.269635
YEQGYIPEAPR	-0.69916	0.263757			0.263757
TTAPAICHDGK	-0.30893	0.192778			0.192778
ASANLAATK	-0.24946	0.178947			0.178947
QYGDCLGDIAAR	0.515208	0.174327			0.174327
YVGYLQPR	0.316948	0.173008			0.173008
VGGNYNY	0.375574	0.155916			0.155916
FNGIGVTQN	-0.72386	0.138786			0.138786
EIDRLNEVAK	-0.16729	0.102817			0.102817
HTPINLVR	-0.11092	0.048166			0.048166
VLYENQK	-0.08624	0.036201			0.036201
NSASFSTFK	-0.03589	0.019155			0.019155
VGGNYNYLYR	-0.01443	0.009571			0.009571

## Sheet: Figure 5 and S4
Figure 5D-G and S4A: Quantifications of immunofluorescent images of BavPat1 samples stained with RBD antibody cov2rbd1-mab1 and the S2 antibody NBP3-05701
		untreated													pH7.1													pH2.6													pH2.0
RBD antibody cov2rbd1-mab1 and the S2 antibody NBP3-05701		Experiment 1				Experiment 2			Experiment 3			Experiment 4			Experiment 1				Experiment 2			Experiment 3			Experiment 4			Experiment 1				Experiment 2			Experiment 3			Experiment 4			Experiment 1				Experiment 2			Experiment 3
	Figure	R1	R2	R3	R4	R5	R6	R7	R8	R9	R10	R11	R12	R13	R1	R2	R3	R4	R5	R6	R7	R8	R9	R10	R11	R12	R13	R1	R2	R3	R4	R5	R6	R7	R8	R9	R10	R11	R12	R13	R1	R2	R3	R4	R5	R6	R7	R8	R9
N Intensity Sum	FigS4A	231913	414168	723940		600349	434865	663662	131772	196230	245514	848221	1200936	930613	122485	81388	213839		111932	147767	477734	468920	515566	432639	540959	576220	866968	133847	193163	167956		510481	743379	787773	353788	857866	992193	1141066	488983	682357	54940	142578	168624	179174	494241	261466	290090	614837	798464
RBD sum intensity		87533	97408	165842		90248	79276	80085	23843	19829	33715	110811	102918	95386	36272	26295	51578		22392	42924	85795	64167	89720	69215	74314	82749	83302	10881	12555	9071		64307	73285	88276	38896	134995	129080	61542	56868	70733	3889	7858	13391	9690	48016	25082	19139	85696	78701
S2 sum intensity						223547	99425	141991	116875	108187	136752	506994	559527	402275					195403	375933	876540	244933	250372	199583	281780	358111	411598					1255163	1375891	1267502	749927	1658474	1764966	1485412	1050141	1403386					1428879	988483	856538	1580139	1553511
RBD/N (intensity ratio)	Fig5D	0.377439	0.23519	0.229083		0.150326	0.1823	0.120671	0.180941	0.10105	0.137324	0.130639	0.085698	0.102498	0.296134	0.323082	0.2412		0.20005	0.290484	0.179587	0.13684	0.174022	0.159983	0.137375	0.143607	0.096084	0.081294	0.064997	0.054008		0.125973	0.098584	0.112058	0.109942	0.157361	0.130096	0.053934	0.116299	0.10366	0.070786	0.055114	0.079413	0.054082	0.097151	0.095928	0.065976	0.13938	0.098565
S2/N (intensity ratio)	Fig5F					0.372362	0.228634	0.213951	0.886949	0.551328	0.557003	0.597715	0.465909	0.432269					1.74573	2.54409	1.83479	0.522334	0.485626	0.461315	0.52089	0.621483	0.474756					2.45879	1.85086	1.60897	2.11971	1.93325	1.77885	1.30178	2.1476	2.05667					2.89106	3.78054	2.95266	2.57001	1.94562
N RBD Manders M1 Correlation	Fig5E	0.732	0.689	0.711		0.551	0.588	0.518	0.449	0.356	0.479	0.56	0.491	0.527	0.62	0.69	0.59		0.447	0.557	0.511	0.475	0.574	0.664	0.55	0.58	0.493	0.31	0.25	0.35		0.511	0.435	0.513	0.36	0.569	0.521	0.376	0.461	0.453	0.21	0.19	0.23	0.19	0.366	0.386	0.318	0.542	0.473
N S2 Manders M1 Correlation	Fig5G					0.62	0.477	0.529	0.729	0.625	0.685	0.795	0.753	0.75					0.899	0.95	0.929	0.742	0.76	0.755	0.73	0.769	0.743					0.953	0.932	0.93	0.945	0.943	0.955	0.94	0.961	0.964					0.931	0.959	0.96	0.968	0.963
Figure S4F, S4G and S4J: Quantifications of immunofluorescent images of BavPat1 samples stained with Imdevimab (HY-P99342)
		untreated										pH7.0										pH2.0
Imdevimab (HY-P99342)		Experiment 1			Experiment 2			Experiment 3				Experiment 1			Experiment 2			Experiment 3				Experiment 1			Experiment 2			Experiment 3
	Figure	R1	R2	R3	R4	R5	R6	R7	R8	R9	R10	R1	R2	R3	R4	R5	R6	R7	R8	R9	R10	R1	R2	R3	R4	R5	R6	R7	R8	R9	R10
N sum intensity	FigS4J	392442	626004	822271	1249269	1569809	712693	179919	226233	385990	444706	420278	328576	266034	212009	626844	913773	486171	501355	132016	412507	344100	310738	298585	558736	900829	1425522	113576	214077	208818	137566
RBD sum intensity		223765	259686	380917	518390	475517	310039	158128	167946	504989	553780	184277	165266	130664	78892	240484	374591	349081	374328	94389	368147	77436	74656	56770	63596	182262	66816	27407	33538	34066	6941
RBD/N (intensity ratio)	FigS4F	0.570186	0.414831	0.46325	0.414955	0.302914	0.435025	0.878884	0.742359	1.3083	1.24527	0.438465	0.502976	0.491155	0.372116	0.383643	0.409939	0.718021	0.746633	0.714982	0.892462	0.225039	0.240254	0.19013	0.113821	0.202327	0.046871	0.24131	0.156663	0.163137	0.050456
Manders M1 Correlation	FigS4G	0.824	0.816	0.869	0.672	0.673	0.74	0.614	0.656	0.85	0.853	0.645	0.61	0.649	0.637	0.64	0.69	0.657	0.734	0.7	0.837	0.466	0.462	0.386	0.324	0.443	0.234	0.374	0.375	0.338	0.129
Figure 5H, 5I and S4B: Quantifications of immunofluorescent images of BavPat1 samples stained with the RBD antibody #63847
		untreated									pH 7.0									pH 2.0
RBD antibody #63847		Experiment 1			Experiment 2			Experiment 3			Experiment 1			Experiment 2			Experiment 3			Experiment 1			Experiment 2			Experiment 3
	Figure	R1	R2	R3	R4	R5	R6	R7	R8	R9	R1	R2	R3	R4	R5	R6	R7	R8	R9	R1	R2	R3	R4	R5	R6	R7	R8	R9
N sum intensity	FigS4B	285350	411465	371327	282465	407603	599231	595441	91909	269218	116161	191539	193352	489099	630725	284489	274322	366957	108925	543674	692910	845724	350791	397603	513537	706955	638622	259211
RBD sum intensity		54416	48141	22166	38746	34733	69607	87978	6453	27874	9481	25026	9974	32673	54803	24018	33361	39749	17229	145616	171419	205823	128913	130213	161497	278109	182689	114205
RBD/N (intensity ratio)	Fig5H	0.190699	0.116999	0.059694	0.137171	0.085213	0.116161	0.147753	0.070211	0.103537	0.081619	0.130657	0.051585	0.066802	0.086889	0.084425	0.121613	0.108321	0.158173	0.267837	0.24739	0.243369	0.367492	0.327495	0.31448	0.39339	0.286068	0.440587
N RBD Manders M1 Correlation	Fig5I	0.534	0.43	0.352	0.476	0.449	0.559	0.454	0.292	0.34	0.256	0.417	0.282	0.415	0.457	0.385	0.398	0.383	0.426	0.405	0.431	0.409	0.634	0.603	0.641	0.624	0.511	0.645
Figure 5J, 5K and S4C: Quantifications of immunofluorescent images of BavPat1 samples stained with the NTD antibody MA5-36247
		untreated									pH 7.0									pH 2.0
NTD antibody MA5-36247		Experiment 1			Experiment 2			Experiment 3			Experiment 1			Experiment 2			Experiment 3			Experiment 1			Experiment 2			Experiment 3
	Figure	R1	R2	R3	R4	R5	R6	R7	R8	R9	R1	R2	R3	R4	R5	R6	R7	R8	R9	R1	R2	R3	R4	R5	R6	R7	R8	R9
N sum intensity	FigS4C	351452	580374	499898	603603	973329	845515	483836	287541	194212	343847	381200	343100	761100	1123118	946606	112496	134749	172901	310780	532847	575266	304322	670484	460904	1111194	445259	856058
NTD sum intensity		3553	5093	8891	9164	10837	19292	1990	1070	520	4502	4687	1972	27428	14125	20026	25876	37773	20400	516373	626686	638727	120052	349567	208874	1242367	529215	860676
NTD/N (intensity ratio)	Fig5J	0.010109	0.008775	0.017786	0.015182	0.011134	0.022817	0.004113	0.003721	0.002677	0.013093	0.012295	0.005748	0.036037	0.012577	0.021156	0.230017	0.280321	0.117987	1.66154	1.17611	1.11032	0.39449	0.521365	0.453183	1.11805	1.18856	1.00539
N NTD Manders M1 Correlation	Fig5K	0.1155	0.113	0.041	0.115	0.127	0.081	0.015	0.029	0.02	0.133	0.068	0.126	0.164	0.11	0.108	0.316	0.375	0.239	0.693	0.631	0.582	0.356	0.472	0.427	0.685	0.597	0.636
Figure S4H, S4I, S4K: Quantifications of immunofluorescent images of BavPat1 samples stained with the NTD antibody 56996
		untreated									pH 7.0									pH 2.0
NTD antibody 56996		Experiment 1			Experiment 2			Experiment 3			Experiment 1			Experiment 2			Experiment 3			Experiment 1			Experiment 2			Experiment 3
	Figure	R1	R2	R3	R4	R5	R6	R7	R8	R9	R1	R2	R3	R4	R5	R6	R7	R8	R9	R1	R2	R3	R4	R5	R6	R7	R8	R9
N sum intensity	FigS4K	344945	721342	609967	1249269	1569809	712693	857457	657441	315690	486276	711565	646466	212009	626844	913773	189313	164498	132216	278230	304216	364919	558736	900829	1425522	205543	378344	417709
NTD sum intensity		13992	12813	11105	131745	154343	86560	27852	12719	9285	13420	12664	13262	47019	71598	136392	3393	2355	2432	160567	232863	180732	53276	129362	87527	68283	122838	122403
NTD/N (intensity ratio)	FigS4H	0.040563	0.017763	0.018206	0.105458	0.09832	0.121455	0.032482	0.019346	0.029412	0.027597	0.017797	0.020515	0.221778	0.11422	0.149262	0.017923	0.014316	0.018394	0.577102	0.765453	0.495266	0.095351	0.143603	0.0614	0.332208	0.324673	0.293034
N NTD Manders M1 Correlation	FigS4I	0.122	0.167	0.109	0.429	0.453	0.463	0.253	0.169	0.186	0.252	0.24	0.186	0.494	0.467	0.54	0.09	0.09	0.1	0.637	0.631	0.547	0.341	0.421	0.272	0.483	0.499	0.548
[truncated: 4 more columns]

## Sheet: Figure 6 and S6
SARS-CoV-2 JN.1
Figure 6A, 6B and S6E: Quantifications of immunofluorescent images of JN.1 samples stained with the RBD omicron antibody MA5-47208
		untreated									pH 7.0									pH 2.0
RBD omicron antibody MA5-47208		Experiment 1			Experiment 2			Experiment 3			Experiment 1			Experiment 2			Experiment 3			Experiment 1			Experiment 2			Experiment 3
	Figure	R1	R2	R3	R4	R5	R6	R7	R8	R9	R1	R2	R3	R4	R5	R6	R7	R8	R9	R1	R2	R3	R4	R5	R6	R7	R8	R9
N sum intensity	FigS6E	3629233	3295812	4028553	1422282	3848233	2921069	672159	405418	358223	2805791	2391066	4004233	3130317	3775428	2950633	646760	687399	635440	3066074	3367773	3128357	1896829	2402890	1768501	336648	496389	255494
RBD sum intensity		337824	273542	301758	51333	126975	78904	6387	4160	2943	276330	309641	389955	105450	110539	88085	4952	5186	4298	91321	90272	80721	3368	4142	3131	1936	817	334
RBD/N (intensity ratio)	Fig6A	0.093084	0.082997	0.074905	0.036092	0.032996	0.027012	0.009502	0.010261	0.008216	0.098486	0.129499	0.097386	0.033687	0.029279	0.029853	0.007657	0.007544	0.006764	0.029784	0.026805	0.025803	0.001776	0.001724	0.00177	0.005751	0.001646	0.001307
N RBD Manders M1 Correlation	Fig6B	0.284	0.251	0.246	0.12	0.174	0.147	0.087	0.019	0.034	0.273	0.297	0.276	0.161	0.172	0.159	0.039	0.036	0.019	0.145	0.132	0.13	0.026	0.013	0.016	0.104	0.023	0.022
Figure 6C, 6D and S6F: Quantifications of immunofluorescent images of JN.1 samples stained with the S2 antibody NBP3-05701
		untreated									pH 7.0									pH 2.0
S2 antibody NBP3-05701		Experiment 1			Experiment 2			Experiment 3			Experiment 1			Experiment 2			Experiment 3			Experiment 1			Experiment 2			Experiment 3
	Figure	R1	R2	R3	R4	R5	R6	R7	R8	R9	R1	R2	R3	R4	R5	R6	R7	R8	R9	R1	R2	R3	R4	R5	R6	R7	R8	R9
N sum intensity	FigS6F	1557009	1836389	1570372	3412469	4269059	2194594	3632222	5355063	5840471	2190846	3531567	3358728	3349880	3786110	4427930	1921316	3314161	1903442	2178834	1544017	1688901	2508160	2870294	2457234	3443913	3512629	4750478
S2 sum intensity		96463	93477	67909	600472	664706	174366	130817	166548	157331	176698	121829	454704	422077	402281	426869	59849	150780	86303	397006	350513	433226	883330	841012	722420	126245	123428	212114
S2/N (intensity ratio)	Fig6C	0.061954	0.050903	0.043244	0.175964	0.155703	0.079453	0.036016	0.031101	0.026938	0.080653	0.034497	0.13538	0.125998	0.106252	0.096404	0.03115	0.045496	0.04534	0.18221	0.227014	0.256514	0.352182	0.293006	0.293997	0.036657	0.035138	0.044651
N S2 Manders M1 Correlation	Fig6D	0.157	0.164	0.154	0.383	0.4	0.212	0.247	0.216	0.223	0.25	0.132	0.349	0.4	0.396	0.365	0.196	0.311	0.245	0.367	0.467	0.486	0.552	0.55	0.524	0.194	0.193	0.255
HCoV-229E-Ren
Figure 6E, 6F and S6G: Quantifications of immunofluorescent images of HCoV-229E-Ren samples stained with the S1 antibody 40601-T62
		untreated										pH 7.0										pH 2.0
S1 antibody 40601-T62		Experiment 1			Experiment 2			Experiment 3				Experiment 1			Experiment 2			Experiment 3				Experiment 1			Experiment 2			Experiment 3
	Figure	R1	R2	R3	R4	R5	R6	R7	R8	R9	R10	R1	R2	R3	R4	R5	R6	R7	R8	R9	R10	R1	R2	R3	R4	R5	R6	R7	R8	R9	R10
N sum intensity	FigS6G	102199	145300	111962	198391	289318	96303	47885	50474	111137		138324	169605	181609	329798	267497	449559	137897	56809	95764	133195	134402	64650	182709	190479	67157	79626	59178	295966	163003
S1 sum intensity		145574	211528	126581	316265	275304	133253	58663	28357	53046		194857	137917	231157	332868	113670	416520	117902	60929	66270	131283	279452	147977	236080	218653	141199	172350	87378	321419	266680
S1/N (intensity ratio)	Fig6E	1.42442	1.4558	1.13057	1.59415	0.951562	1.38369	1.22508	0.561814	0.477303		1.4087	0.813166	1.27283	1.00931	0.424939	0.926508	0.855	1.07252	0.692014	0.985645	2.07923	2.28889	1.29211	1.14791	2.10252	2.16449	1.47653	1.086	1.63604
N S1Manders M1 Correlation	Fig6F	0.858	0.734	0.673	0.948	0.921	0.857	0.549	0.492	0.419		0.78	0.806	0.778	0.955	0.408	0.881	0.677	0.544	0.515	0.828	0.859	0.834	0.74	0.757	0.918	0.951	0.71	0.635	0.813
Figure 6G, 6H and S6H: Quantifications of immunofluorescent images of HCoV-229E-Ren samples stained with the S2 antibody PIPA5120721
		untreated									pH 7.0									pH 2.0
S2 antibody PIPA5120721		Experiment 1			Experiment 2			Experiment 3			Experiment 1			Experiment 2			Experiment 3			Experiment 1			Experiment 2			Experiment 3
	Figure	R1	R2	R3	R4	R5	R6	R7	R8	R9	R1	R2	R3	R4	R5	R6	R7	R8	R9	R1	R2	R3	R4	R5	R6	R7	R8	R9
N sum intensity	FigS6H	68304	31505	117981	145777	108167	64233	37992	77084	93854	129406	98100	87200	61950	88529	59099	390322	248110	342175	102009	155064	90391	108878	204547	149645	196508	64558	142898
S2 sum intensity		1854	653	5432	12186	4995	3757	345	5127	3197	11022	7834	6594	4342	3813	10186	28824	13377	28230	8023	9108	10855	22114	36223	33708	34697	12789	8929
S2/N (intensity ratio)	Fig6G	0.027143	0.020727	0.046041	0.083593	0.046179	0.05849	0.009081	0.066512	0.034064	0.085174	0.079857	0.075619	0.070089	0.043071	0.172355	0.073847	0.053916	0.082502	0.07865	0.058737	0.120089	0.203108	0.177089	0.225253	0.176568	0.198101	0.062485
N S2 Manders M1 Correlation	Fig6H	0.381	0.102	0.462	0.597	0.494	0.49	0.016	0.311	0.255	0.453	0.451	0.437	0.389	0.336	0.543	0.654	0.485	0.701	0.361	0.267	0.453	0.878	0.702	0.748	0.359	0.353	0.161
Figure 6I: Fold changes and log2 fold changes calculated for the intensity ratios of all antibodies used in the study comparing the pH 2.0 to the pH 7.0 condition
	FC Native epitopes													FC Linear epitopes													Native epitopes			Linear epitopes
	R1	R2	R3	R4	R5	R6	R7	R8	R9	R10	R11	R12	R13	R1	R2	R3	R4	R5	R6	R7	R8	R9	R10	R11	R12	R13	Mean	95% CI upper limit	95% CI lower limit	Mean	95% CI upper limit	95% CI lower limit
RBD Cov2rbdc1-mab1	0.357137	0.278067	0.400663	0.27286	0.490157	0.483986	0.332869	0.703215	0.497291	0.714854	0.331991	0.184229	0.242467														0.406907	0.506886	0.306928
RBD Imdevimab	0.396867	0.423699	0.335303	0.200729	0.356813	0.082659	0.425561	0.276282	0.2877	0.088982																	0.287459	0.378474	0.196445
RBD #63847														2.70821	2.50146	2.4608	3.71586	3.31143	3.17984	3.97773	2.89255	4.45495								3.24476	3.77532	2.7142
NTD MA5-36247														20.5063	14.5153	13.7033	4.8687	6.43457	5.59308	13.7987	14.6689	12.4083								11.833	15.8154	7.85059
NTD #56996														8.63061	11.4474	7.40674	1.42598	2.1476	0.918242	4.9682	4.85551	4.38235								5.1314	7.8267	2.43611
S2 NBP3-05701														2.82483	3.69393	2.88502	2.51114	1.90105	2.46405	2.57131	1.69468	2.14487								2.52121	2.97718	2.06524
RBD MA5-47208	0.609004	0.548091	0.527603	0.036314	0.0352512	0.036192	0.117593	0.033656	0.026725																		0.218937	0.418235	0.0196377
S2 NBP3-05701														2.33879	2.91388	3.29253	4.5205	3.76093	3.77365	0.470518	0.45102	0.573126								2.455	3.67436	1.23563
S1 40601-T62														2.19777	2.41939	1.36577	1.21335	2.22239	2.2879	1.56071	1.14792	1.72932								1.79383	2.17606	1.41161
S2 PIPA5120721														0.961191	0.717832	1.46762	2.48221	2.16423	2.75284	2.15786	2.42102	0.763637								1.76538	2.37719	1.15357
	Log2
	Log2 FC Native epitopes													Log2 FC Linear epitopes													Native epitopes			Linear epitopes
	R1	R2	R3	R4	R5	R6	R7	R8	R9	R10	R11	R12	R13	R1	R2	R3	R4	R5	R6	R7	R8	R9	R10	R11	R12	R13	Log2 Mean	Log2 95% CI upper limit	Log2 95% CI lower limit	Log2 Mean	Log2 95% CI upper limit	Log2 95% CI lower limit
RBD Cov2rbdc1-mab1	-1.48545	-1.8465	-1.31954	-1.87377	-1.02869	-1.04696	-1.58697	-0.507962	-1.00784	-0.484279	-1.59078	-2.44043	-2.04414														-1.29723	-0.980268	-1.70403
RBD Imdevimab	-1.33327	-1.23889	-1.57646	-2.31668	-1.48676	-3.59668	-1.23256	-1.85579	-1.79736	-3.49034																	-1.79857	-1.40173	-2.3478
RBD #63847														1.43734	1.32277	1.29913	1.8937	1.72746	1.66895	1.99194	1.53234	2.15541								1.69811	1.9166	1.44052
NTD MA5-36247														4.358	3.8595	3.77645	2.28354	2.68584	2.48364	3.78646	3.87469	3.63324								3.56475	3.98326	2.9728
NTD #56996														3.10946	3.51695	2.88884	0.511956	1.10272	-0.123054	2.31272	2.27962	2.1317								2.35935	2.9684	1.28458
S2 NBP3-05701														1.49816	1.88516	1.52858	1.32834	0.926798	1.30103	1.36251	0.76101	1.10089								1.33412	1.57395	1.04631
RBD MA5-47208	-0.715477	-0.867513	-0.922475	-4.78333	-4.82618	-4.78819	-3.08813	-4.89299	-5.22567																		-2.19142	-1.25761	-5.67023
S2 NBP3-05701														1.22576	1.54294	1.7192	2.17648	1.91109	1.91596	-1.08768	-1.14874	-0.803076								1.29572	1.87749	0.305246
S1 40601-T62														1.13604	1.27464	0.449719	0.279002	1.15211	1.19402	0.6422	0.199016	0.790203								0.843047	1.12172	0.497337
S2 PIPA5120721														-0.0571047	-0.478282	0.55348	1.31162	1.11385	1.46092	1.1096	1.27561	-0.389041								0.81998	1.24926	0.206106

## Sheet: p values
p values figure 2
cryo-ET quantifications: comparison of SARS-CoV-2 BavPat1 and HCoV-229E (Mann-Whitney test)
	Diameter [nm]	Spikes/virion	Sphericity	Postfusion Spike [%]
p value	0.3496	0.0718	<0.0001	0.0136
p values figure 5
all conditions were compared to the pH 7 control (Kruskal-Wallis test)
		adjusted p values
		Intensity Ratios			Manders Correlations
Antibody	Figure	untreated	pH 2.6	pH 2.0	untreated	pH 2.6	pH 2.0
RBD cov2rbdc1-mab1 antibody	Fig5D	>0.9999	0.0034	<0.0001
	Fig5E				>0.9999	0.0199	<0.0001
S2 antibody	Fig5F	0.6067	0.2099	0.0033
	Fig5G				0.4566	0.0715	0.0035
RBD #63847 antibody	Fig5H	>0.9999		0.0002
	Fig5I				0.4033		0.0054
NTD MA5-36247	Fig5J	0.2913		0.0079
	Fig5K				0.2176		0.0115
p values figure S4
all conditions were compared to the pH 7 control (Kruskal-Wallis test)
		adjusted p values
		Intensity Ratios		Manders Correlations
Antibody	Figure	untreated	pH 2.0	untreated	pH 2.0
Imdevimab (HY-P99342)	FigS4F	>0.9999	0.0005
	FigS4G			0.4082	0.003
NTD 56996	FigS4H	>0.9999	0.004
	FigS4I			>0.9999	0.0187
p values figure 6
all conditions were compared to the pH 7 control (Kruskal-Wallis test)
		adjusted p values
		Intensity Ratios		Manders Correlations
Antibody	Figure	untreated	pH 2.0	untreated	pH 2.0
RBD Omicron MA5-47208	Fig6A	>0.9999	0.0138
	Fig6B			>0.9999	0.0427
S2 NBP3-05701	Fig6C	>0.9999	0.2048
	Fig6D			0.6541	0.3345
S1 40601-T62	Fig6E	0.3958	0.0013
	Fig6F			>0.9999	0.715
S2 PIPA5120721	Fig6G	0.0809	0.2598
	Fig6H			0.3532	>0.9999
